# Supplementary material for: Chronic insulin treatment of diabetes does not fully normalize alterations in the retinal transcriptome
Source: BMC Med Genomics. 2011 May 15;4:40. doi: 10.1186/1755-8794-4-40 (PMC3113923; doi:10.1186/1755-8794-4-40)
Supplement: Additional file 1 — Gene names and qPCR primers. Full genes names, identifiers, aliases, and TaqMan probe numbers for genes examined in qPCR experiments. [file 1755-8794-4-40-S1.XLS]

## Sheet: Sheet1
Gene ID	Assay ID	Gene Name	Alias
A2m	Rn00560589_m1	alpha-2-macroglobulin	A2MAC1, A2m1, A2maa, MGC114358, Mam, RATA2MAC1
C1-Inh	Rn01485600_m1	serine (or cysteine) peptidase inhibitor, clade G, member 1	C1-INH, HAE1, HAE2, MGC72585
C1s	Rn00594278_m1	complement component 1, s subcomponent	r-gsp, Gm5077, EG317677, FLJ44757
Car14	Rn01534442_m1	carbonic anhydrase 14	Ca14, AW536446
Carhsp1	Rn00596083_m1	calcium regulated heat stable protein 1	Crhsp-24, Crhsp24, Gm9791, CSDC1
Ccr5	Rn00588629_m1	chemokine (C-C motif) receptor 5	Ckr5, Cmkbr5, AM4-7, IDDM22
Chi3l1	Rn01490608_m1	chitinase 3-like 1	MGC109420m ASRT7, Brb39, GP-39, YKL-40
Cxcr7	Rn00584358_m1	chemokine (C-X-C motif) receptor 7	Cmkor1, Rdc1, GPR159
Dcps	Rn00596252_m1	decapping enzyme, scavenger	Hint-5, HSL1, MGC124934
Drd5	Rn01640412_s1	dopamine receptor D5	D1B, D5R, DBDR, Gpcr1, DRD1B
Fabp7	Rn00578108_m1	fatty acid binding protein 7, brain	B-FABP, BLBP, MRG
Gfap	Rn00566603_m1	glial fibrillary acidic protein	AI836096, FLJ45472, MGC139638
Hspb1	Rn00583001_g1	heat shock protein 1	Hsp25, Hsp27, SRP27, CMT2F
Icam1	Rn00564227_m1	intercellular adhesion molecule 1	CD54, ICAM, BB2, MALA-2, Ly-47
Jak3	Rn00563431_m1	Janus kinase 3	RATJAK3, fae, JAKL
Kcne2	Rn02094913_s1	potassium voltage-gated channel, Isk-related subfamily, gene 2	MGC108602, Mirp1, ATFB4, LQT5
Lad1	Rn01758979_g1	ladinin 1	LadA, MGC10355
Lgals3	Rn00582910_m1	lectin, galactose binding, soluble 3	MGC105387, gal-3, Ager3, CBP35, IgE binding
Litaf	Rn01424675_m1	LPS-induced TN factor	EET-1, Pig7, TBX1, SIMPLE, TP5317
Mt1a	Rn00821759_g1	metallothionein 1a	MT1, MT2, MTC
Nppa	Rn00561661_m1	natriuretic peptide precursor type A	ANF, ANP, Pnd, RATANF, ATFB6
Npr3	Rn00563495_m1	natriuretic peptide receptor C/guanylate cyclase C (atrionatriuretic peptide receptor C)	ANP-CR, NPRC, Cnp-Rgc, Igj
Qprt	Rn01506918_g1	quinolinate phosphoribosyltransferase	Qaprt, APRTase, MGC108807
Rgr	Rn01754438_m1	retinal G protein coupled receptor	RP44
Ssh3	Rn01760182_m1	slingshot homolog 3 (Drosophila)	SSH3L, mSSH-3L
Timp1	Rn00587558_m1	tissue inhibitor of metalloproteinase 1	TIMP-1, Timp, CLGI, EPA, HCI
Txnip	Rn01533885_g1	thioredoxin interacting protein	Vdup1, THIF, TBP-2, HYPLIP1
