# Supplementary material for: Chronic insulin treatment of diabetes does not fully normalize alterations in the retinal transcriptome
Source: BMC Med Genomics. 2011 May 15;4:40. doi: 10.1186/1755-8794-4-40 (PMC3113923; doi:10.1186/1755-8794-4-40)
Supplement: Additional file 2 — Not Normalized probes. Microarray data for the probes in the Not Normalized cluster. Data provided includes the Illumina ProbeID, p-value for each pair-wise comparison, fold change and direction of regulation for each pairwise comparison, gene symbol, Entrez Gene ID#, and gene name. [file 1755-8794-4-40-S2.XLS]

## Sheet: Additional File 2 - Not Normali
ProbeID	p-value (Diabetic Vs Control)	FCAbsolute (Diabetic Vs Control)	regulation (Diabetic Vs Control)	p-value (Diabetic+Insulin Vs Control)	FCAbsolute (Diabetic+Insulin Vs Control)	regulation (Diabetic+Insulin Vs Control)	Symbol	Entrez_Gene_ID	Definition
1500079	0.0458968	1.39956	down	0.014583	1.51694	down	Npr3	25339	Rattus norvegicus natriuretic peptide receptor C/guanylate cyclase C (atrionatriuretic peptide receptor C) (Npr3), mRNA.
6450162	0.0344713	1.39925	down	0.0463761	1.21719	down	Nmu	63887	Rattus norvegicus neuromedin U (Nmu), mRNA.
4540040	0.000569871	1.38276	up	0.0200321	1.33565	up	Arsa_predicted	315222	PREDICTED: Rattus norvegicus arylsulfatase A (predicted) (Arsa_predicted), mRNA.
5220685	0.0497131	1.33179	down	0.00341129	1.47521	down	Cxcr7	84348	Rattus norvegicus chemokine (C-X-C motif) receptor 7 (Cxcr7), mRNA.
2470139	0.0172641	1.55268	down	0.016739	1.37815	down	RGD1562427_predicted	314927	PREDICTED: Rattus norvegicus similar to ribosomal protein L31 (predicted) (RGD1562427_predicted), mRNA.
780102	0.0385787	1.44658	down	0.044416	1.35758	down	Hsd17b1	25322	Rattus norvegicus hydroxysteroid (17-beta) dehydrogenase 1 (Hsd17b1), mRNA.
6860315	0.0470692	1.20407	up	0.00608482	1.30475	up	Tnip2	305451	Rattus norvegicus TNFAIP3 interacting protein 2 (Tnip2), mRNA.
6760113	0.046824	1.35018	down	0.0153792	1.65576	down	Ssh3	365396	Rattus norvegicus slingshot homolog 3 (Drosophila) (Ssh3), mRNA.
5290278	0.00875822	1.40898	down	0.0110479	1.26544	down	Ezh1_predicted	303547	PREDICTED: Rattus norvegicus enhancer of zeste homolog 1 (Drosophila) (predicted) (Ezh1_predicted), mRNA.
2340746	0.0195674	1.39871	down	0.00800236	1.33112	down	LOC503079	503079	PREDICTED: Rattus norvegicus similar to immunoglobulin heavy chain (LOC503079), mRNA.
610348	0.0380817	1.32882	up	0.010802	1.34178	up	Pdlim3	114108	Rattus norvegicus PDZ and LIM domain 3 (Pdlim3), mRNA.
2630594	0.00481375	1.57065	up	0.0194024	1.27992	up	Fxyd7	63848	Rattus norvegicus FXYD domain-containing ion transport regulator 7 (Fxyd7), mRNA.
5900026	0.00144036	1.44164	down	0.00949671	1.24581	down	RGD1563355_predicted	314119	PREDICTED: Rattus norvegicus similar to Zinc finger X-linked protein ZXDB (predicted) (RGD1563355_predicted), mRNA.
5550132	0.000196992	1.42949	down	0.0163492	1.24794	down	Zbtb40_predicted	362635	PREDICTED: Rattus norvegicus zinc finger and BTB domain containing 40 (predicted) (Zbtb40_predicted), mRNA.
6770484	0.0137906	1.57782	down	0.00155179	1.92576	down	Orm1	24614	Rattus norvegicus orosomucoid 1 (Orm1), mRNA.
3170091	0.0290831	1.44926	down	0.00262455	1.57641	down	RGD1559529_predicted	499209	PREDICTED: Rattus norvegicus similar to potassium channel tetramerisation domain containing 11 (predicted) (RGD1559529_predicted), mRNA.
630471	0.0312332	1.35977	down	0.0209963	1.20975	down	Senp6_predicted	300860	PREDICTED: Rattus norvegicus SUMO/sentrin specific peptidase 6 (predicted) (Senp6_predicted), mRNA.
3520048	0.0464978	1.41538	down	0.0207945	1.40676	down	Pck1	362282	Rattus norvegicus phosphoenolpyruvate carboxykinase 1, cytosolic (Pck1), mRNA.
1570592	0.0116196	1.29999	down	0.0155745	1.22611	down	Sebox	58922	Rattus norvegicus SEBOX homeobox (Sebox), mRNA.
3610239	0.00794872	1.31881	down	0.00448726	1.36834	down	Dcps	266605	Rattus norvegicus decapping enzyme, scavenger (Dcps), mRNA.
6130110	0.0121145	2.45451	up	0.0472062	1.49891	up	Fabp7	80841	Rattus norvegicus fatty acid binding protein 7, brain (Fabp7), mRNA.
4760142	0.0423216	1.29736	down	0.00719641	1.36895	down	LOC501333	501333	PREDICTED: Rattus norvegicus hypothetical LOC501333 (LOC501333), mRNA.
770435	0.00720982	1.36248	down	0.00204847	1.58031	down	LOC314162	314162	PREDICTED: Rattus norvegicus similar to C330016H24Rik protein (LOC314162), mRNA.
2190520	0.00913462	1.81184	down	0.0155674	1.56529	down	LOC501667	501667	PREDICTED: Rattus norvegicus similar to LRRGT00176 (LOC501667), mRNA.
4070364	0.0429842	1.32153	down	0.0208454	1.26097	down	Slc39a9_predicted	314275	PREDICTED: Rattus norvegicus solute carrier family 39 (zinc transporter), member 9 (predicted) (Slc39a9_predicted), mRNA.
6350369	0.029697	1.33622	down	0.0124004	1.37935	down	Rbm9_predicted	362950	PREDICTED: Rattus norvegicus RNA binding motif protein 9 (predicted) (Rbm9_predicted), mRNA.
840066	0.0283354	1.39366	down	0.0172546	1.33771	down	Mpeg1	64552	Rattus norvegicus macrophage expressed gene 1 (Mpeg1), mRNA.
4810373	0.00494636	1.4174	down	0.0125607	1.27873	down	LOC360990	360990	PREDICTED: Rattus norvegicus similar to ubiquitin specific protease 34 (LOC360990), misc RNA.
6770091	0.0123715	1.21614	up	0.000114453	1.38226	up	Rpusd3_predicted	362416	PREDICTED: Rattus norvegicus RNA pseudouridylate synthase domain containing 3 (predicted) (Rpusd3_predicted), mRNA.
2360484	0.00720646	1.34409	down	0.0356524	1.2055	down	Ing5_predicted	363292	PREDICTED: Rattus norvegicus inhibitor of growth family, member 5 (predicted) (Ing5_predicted), mRNA.
3710575	0.00269276	1.95117	up	0.00925339	1.65222	up	Mt1a	24567	Rattus norvegicus metallothionein 1a (Mt1a), mRNA.
1050019	0.032455	1.26973	down	0.047001	1.25822	down	Ankrd13a	360823	Rattus norvegicus ankyrin repeat domain 13a (Ankrd13a), mRNA.
6110494	0.000946706	1.67827	down	0.0137229	1.45288	down	RGD1306812_predicted	295090	PREDICTED: Rattus norvegicus similar to putative pheromone receptor V2R2 (predicted) (RGD1306812_predicted), mRNA.
4730538	0.0439257	1.31292	down	0.0205751	1.30442	down	LOC499840	499840	PREDICTED: Rattus norvegicus LOC499840 (LOC499840), mRNA.
4150131	0.00251334	1.82314	up	0.0453532	1.37144	up	Txnip	117514	Rattus norvegicus thioredoxin interacting protein (Txnip), mRNA.
2060324	0.00833319	1.26692	down	0.00240819	1.22411	down	RGD1563203_predicted	499957	PREDICTED: Rattus norvegicus similar to Sterile alpha motif domain containing 10 (predicted) (RGD1563203_predicted), mRNA.
870619	0.00452051	1.52139	down	0.00012549	1.34661	down	Gja5	50563	PREDICTED: Rattus norvegicus gap junction membrane channel protein alpha 5 (Gja5), mRNA.
5910131	0.00943938	1.31099	down	0.00303332	1.37372	down	LOC365110	365110	PREDICTED: Rattus norvegicus similar to Afadin (Af-6 protein) (LOC365110), mRNA.
5390100	0.0245712	1.4809	down	0.00571445	1.60419	down	Chrnb2	54239	Rattus norvegicus cholinergic receptor, nicotinic, beta 2 (neuronal) (Chrnb2), mRNA.
5690253	0.0305226	1.2818	down	0.00860173	1.31615	down	LOC309038	309038	PREDICTED: Rattus norvegicus similar to envelope protein (LOC309038), mRNA.
2100041	0.0200252	1.92849	up	0.0093608	1.46114	up	A2m	24153	Rattus norvegicus alpha-2-macroglobulin (A2m), mRNA.
5220594	0.0231827	1.26916	down	0.0161795	1.36838	down	Zdhhc14	499014	Rattus norvegicus zinc finger, DHHC domain containing 14 (Zdhhc14), mRNA.
5570025	0.0105941	1.21978	down	0.0130447	1.2083	down	RGD1564795_predicted	291544	PREDICTED: Rattus norvegicus similar to suppression of tumorigenicity 13 (predicted) (RGD1564795_predicted), mRNA.
3840164	0.0179016	2.00186	up	0.0267248	1.38921	up	Ccr5	117029	Rattus norvegicus chemokine (C-C motif) receptor 5 (Ccr5), mRNA.
870112	0.011069	1.71822	down	0.0417178	1.36908	down	Car14_predicted	361998	PREDICTED: Rattus norvegicus carbonic anhydrase 14 (predicted) (Car14_predicted), mRNA.
5290440	0.00482304	1.22481	down	0.000601473	1.24945	down	Bckdhb	29711	PREDICTED: Rattus norvegicus branched chain keto acid dehydrogenase E1, beta polypeptide (Bckdhb), mRNA.
6130739	0.00169479	1.32501	down	0.0103667	1.20708	down	Bace1	29392	Rattus norvegicus beta-site APP cleaving enzyme 1 (Bace1), mRNA.
2120528	0.00698876	4.60161	up	0.0360746	1.95909	up	Gfap	24387	Rattus norvegicus glial fibrillary acidic protein (Gfap), mRNA.
2900162	0.00538322	2.07942	up	0.00400833	1.91119	up	Lad1_predicted	313325	PREDICTED: Rattus norvegicus ladinin (predicted) (Lad1_predicted), mRNA.
360504	0.0287359	1.41505	down	0.0207537	1.37986	down	Myef2	362207	PREDICTED: Rattus norvegicus myelin basic protein expression factor 2, repressor (Myef2), mRNA.
5720458	0.0144274	1.4502	down	0.0482371	1.23326	down	Tac2	29191	Rattus norvegicus tachykinin 2 (Tac2), mRNA.
2680541	0.0295591	1.61309	down	0.0306672	1.26107	down	LOC306428	306428	PREDICTED: Rattus norvegicus similar to Chain A, T13s Mutant Of Bovine 70 Kilodalton Heat Shock Protein (LOC306428), mRNA.
2470736	0.0451321	1.24282	down	0.00157465	1.31749	down	Spryd4	288772	Rattus norvegicus SPRY domain containing 4 (Spryd4), mRNA.
3440706	0.0130173	1.22438	down	0.0373748	1.24633	down	Icam5_predicted	313785	PREDICTED: Rattus norvegicus intercellular adhesion molecule 5, telencephalin (predicted) (Icam5_predicted), mRNA.
2030170	0.000266296	1.66043	down	0.0273107	1.31577	down	Drd5	25195	Rattus norvegicus dopamine receptor D5 (Drd5), mRNA.
3840121	0.0123449	1.27497	down	0.00349962	1.21533	down	RGD1310845_predicted	313928	PREDICTED: Rattus norvegicus similar to KIAA0953 protein (predicted) (RGD1310845_predicted), mRNA.
4150594	0.0370316	1.22465	down	0.005013	1.43388	down	Trim25	494338	Rattus norvegicus tripartite motif-containing 25 (Trim25), mRNA.
2650324	0.0223301	1.38556	down	0.0257695	1.26564	down	Pdap1	64527	Rattus norvegicus PDGFA associated protein 1 (Pdap1), mRNA.
4830452	0.0227676	1.28666	up	0.0039996	1.31117	up	Slc25a30	361074	Rattus norvegicus solute carrier family 25, member 30 (Slc25a30), mRNA.
3170735	0.0161621	1.3075	down	0.00051122	1.28632	down	RGD1564459_predicted	362331	PREDICTED: Rattus norvegicus similar to hypothetical protein DKFZp434G156 (predicted) (RGD1564459_predicted), mRNA.
2900435	0.00277914	1.42258	up	0.0116327	1.22522	up	Abca7	299609	Rattus norvegicus ATP-binding cassette, sub-family A (ABC1), member 7 (Abca7), mRNA.
70538	0.000989502	1.80629	up	0.0183458	1.31307	up	Litaf	65161	PREDICTED: Rattus norvegicus LPS-induced TN factor (Litaf), mRNA.
6290538	0.0217459	1.33087	down	0.0344535	1.27319	down	Gpr135	314213	Rattus norvegicus G protein-coupled receptor 135 (Gpr135), mRNA.
4760131	0.00232733	1.94781	up	0.0144259	1.51183	up	Qprt	293504	Rattus norvegicus quinolinate phosphoribosyltransferase (Qprt), mRNA.
1050064	0.00597901	1.61673	up	0.0340471	1.30864	up	Qprt	293504	Rattus norvegicus quinolinate phosphoribosyltransferase (Qprt), mRNA.
