# Supplementary material for: Chronic insulin treatment of diabetes does not fully normalize alterations in the retinal transcriptome
Source: BMC Med Genomics. 2011 May 15;4:40. doi: 10.1186/1755-8794-4-40 (PMC3113923; doi:10.1186/1755-8794-4-40)
Supplement: Additional file 3 — Partially Normalized probes. Microarray data for the probes in the Partially Normalized cluster. Data provided includes the Illumina ProbeID, p-value for each pair-wise comparison, fold change and direction of regulation for each pairwise comparison, gene symbol, Entrez Gene ID#, and gene name. [file 1755-8794-4-40-S3.XLS]

## Sheet: Additional File 3 - Partially N
ProbeID	p-value (Diabetic Vs Control)	FCAbsolute (Diabetic Vs Control)	regulation (Diabetic Vs Control)	p-value (Diabetic+Insulin Vs Control)	Symbol	Entrez_Gene_ID	Definition
1660315	0.00488262	1.60731	up	-0.0027501	Stat3	25125	Rattus norvegicus signal transducer and activator of transcription 3 (Stat3), mRNA.
5290017	0.0152938	1.33172	down	-0.00679946	Dock5_predicted	305987	PREDICTED: Rattus norvegicus dedicator of cytokinesis 5 (predicted) (Dock5_predicted), mRNA.
2680402	0.00261051	1.21793	down	-0.000197887	Sccpdh	305021	Rattus norvegicus saccharopine dehydrogenase (putative) (Sccpdh), mRNA.
6900593	0.0190193	2.5465	up	-0.0710052	C1s	192262	Rattus norvegicus complement component 1, s subcomponent (C1s), mRNA.
4150139	0.0216956	1.26505	down	0.00765699	RGD1307749_predicted	299338	PREDICTED: Rattus norvegicus similar to RIKEN cDNA 1600013K19 (predicted) (RGD1307749_predicted), mRNA.
4670465	0.00308703	1.2462	down	0.00863046	Mrpl19	297372	Rattus norvegicus mitochondrial ribosomal protein L19 (Mrpl19), nuclear gene encoding mitochondrial protein, mRNA.
380170	0.0150973	1.39175	down	-0.0135465	Slc30a7	310801	PREDICTED: Rattus norvegicus solute carrier family 30 (zinc transporter), member 7 (Slc30a7), mRNA.
4590632	0.0192387	1.27115	down	-0.0514061	Cdc2l5	306998	PREDICTED: Rattus norvegicus cell division cycle 2-like 5 (cholinesterase-related cell division controller), transcript variant 1 (Cdc2l5), mRNA.
2680546	0.0308103	1.57572	down	-0.145522	Tssc1_predicted	362721	PREDICTED: Rattus norvegicus tumor suppressing subtransferable candidate 1 (predicted) (Tssc1_predicted), mRNA.
6420053	0.00906514	1.27301	down	0.00668192	RGD1306332_predicted	299507	PREDICTED: Rattus norvegicus similar to HCV NS3-transactivated protein 1 (predicted) (RGD1306332_predicted), mRNA.
2190603	0.0192567	1.23437	down	0.0114828	LOC310958	310958	PREDICTED: Rattus norvegicus similar to zinc finger, ZZ domain containing 3 (LOC310958), mRNA.
60315	0.0243149	1.22009	up	-0.00773871	Tcf19	406195	Rattus norvegicus transcription factor 19 (Tcf19), mRNA.
6380068	0.0129448	1.21794	up	0.0767003	Acot9	302640	Rattus norvegicus acyl-CoA thioesterase 9 (Acot9), mRNA.
6760273	0.0397138	2.08169	down	-0.0416794	Rpe65	89826	Rattus norvegicus retinal pigment epithelium 65 (Rpe65), mRNA.
3190348	0.00287384	1.29241	up	0.022876	Rell2	361313	Rattus norvegicus RELT-like 2 (Rell2), mRNA.
3170088	0.0124662	1.61592	down	-0.120046	RGD1562371_predicted	498819	PREDICTED: Rattus norvegicus similar to GREB1 protein isoform a (predicted) (RGD1562371_predicted), mRNA.
630112	0.0189829	1.6246	down	-0.0380835	RGD1562371_predicted	498819	PREDICTED: Rattus norvegicus similar to GREB1 protein isoform a (predicted) (RGD1562371_predicted), mRNA.
3610167	0.0170489	1.29432	down	-0.0119935	B4galt1_mapped	24390	PREDICTED: Rattus norvegicus UDP-Gal:betaGlcNAc beta 1,4- galactosyltransferase, polypeptide 1 (mapped) (B4galt1_mapped), mRNA.
2850180	0.0109391	1.4596	down	-6.06179e-05	LOC367289	367289	PREDICTED: Rattus norvegicus similar to CG4699-PA, isoform A (LOC367289), mRNA.
4200440	0.0223946	1.33562	down	0.0327819	Stk32a_predicted	364858	PREDICTED: Rattus norvegicus serine/threonine kinase 32A (predicted) (Stk32a_predicted), mRNA.
130136	0.047715	1.32578	down	-0.0269476	RGD1310132	361939	PREDICTED: Rattus norvegicus similar to 2810423E13Rik protein (RGD1310132), mRNA.
1660239	0.0100865	1.2694	down	-0.00967616	Cog6	310411	Rattus norvegicus component of oligomeric golgi complex 6 (Cog6), mRNA.
2190113	0.00551071	1.25304	down	-0.0625695	Adamts5	304135	Rattus norvegicus ADAM metallopeptidase with thrombospondin type 1 motif, 5 (Adamts5), mRNA.
4200050	0.0108887	2.71596	up	-0.134591	Serping1	295703	Rattus norvegicus serine (or cysteine) peptidase inhibitor, clade G, member 1 (Serping1), mRNA.
4070093	0.000817051	1.23198	down	0.0236586	Rpa3_predicted	296883	PREDICTED: Rattus norvegicus replication protein A3 (predicted) (Rpa3_predicted), mRNA.
3940021	0.00134285	1.20626	down	-0.0091269	Lactb_predicted	300803	PREDICTED: Rattus norvegicus lactamase, beta (predicted) (Lactb_predicted), mRNA.
6550369	0.0396589	1.40877	down	0.0149964	RGD1310683_predicted	316452	PREDICTED: Rattus norvegicus similar to hypothetical protein FLJ40432 (predicted) (RGD1310683_predicted), mRNA.
1190133	0.0113266	1.21276	down	0.0502718	Pdzd4_predicted	293856	PREDICTED: Rattus norvegicus PDZ domain containing 4 (predicted) (Pdzd4_predicted), mRNA.
4540600	0.0273267	1.27117	up	0.0168208	Comtd1_predicted	305685	PREDICTED: Rattus norvegicus catechol-O-methyltransferase domain containing 1 (predicted) (Comtd1_predicted), mRNA.
5670091	0.0305483	1.34508	down	-0.0168523	Klhl9_predicted	313348	PREDICTED: Rattus norvegicus kelch-like 9 (Drosophila) (predicted) (Klhl9_predicted), mRNA.
580707	0.0112846	1.29596	down	0.0093745	Cdh11	84407	PREDICTED: Rattus norvegicus cadherin 11 (Cdh11), mRNA.
1400270	0.00236165	1.21152	up	-0.0092653	Hspb8	113906	Rattus norvegicus heat shock protein 8 (Hspb8), mRNA.
3440494	0.0255193	1.75674	up	-0.0351901	Cldn9	287099	Rattus norvegicus claudin 9 (Cldn9), mRNA.
780070	0.0153831	1.30835	down	0.0111382	RGD1308517	290722	Rattus norvegicus similar to KIAA1712 protein (RGD1308517), mRNA.
5390025	0.017726	1.39295	down	-0.00985545	RGD1559988_predicted	288622	PREDICTED: Rattus norvegicus similar to RIKEN cDNA 2410018M08 (predicted) (RGD1559988_predicted), mRNA.
130091	0.00196125	1.41052	up	0.0229134	Coro1a	155151	Rattus norvegicus coronin, actin binding protein 1A (Coro1a), mRNA.
3940333	0.0245473	1.26749	up	-0.0287167	LOC498452	498452	PREDICTED: Rattus norvegicus similar to ORF2 consensus sequence encoding endonuclease and reverse transcriptase minus RNaseH (LOC498452), mRNA.
6020164	0.0328436	1.28513	down	-0.0518486	Rnf41	362814	Rattus norvegicus ring finger protein 41 (Rnf41), mRNA.
6760079	0.0250624	1.32267	down	0.0221685	RGD1566426_predicted	498995	PREDICTED: Rattus norvegicus similar to nuclear receptor coactivator 7 (predicted) (RGD1566426_predicted), mRNA.
1410072	0.0278649	1.33582	down	-0.0354056	RGD1560080_predicted	497898	PREDICTED: Rattus norvegicus similar to KID2 (predicted) (RGD1560080_predicted), mRNA.
4760184	0.00722814	1.25143	down	0.0418329	Efcab2_predicted	289280	PREDICTED: Rattus norvegicus EF-hand calcium binding domain 2 (predicted) (Efcab2_predicted), mRNA.
4060692	0.00109551	1.22109	down	-0.00435436	RGD1559986_predicted	362294	PREDICTED: Rattus norvegicus similar to ubiquitin protein ligase E3C (predicted) (RGD1559986_predicted), mRNA.
1050315	0.0241808	1.25799	up	-0.0255687	Fxyd1	58971	Rattus norvegicus FXYD domain-containing ion transport regulator 1 (Fxyd1), mRNA.
2970112	0.0112002	1.21431	down	-0.0220746	Cops4	360915	Rattus norvegicus COP9 constitutive photomorphogenic homolog subunit 4 (Arabidopsis) (Cops4), mRNA.
1410300	0.0365595	1.33109	up	0.0549142	LOC363057	363057	PREDICTED: Rattus norvegicus hypothetical LOC363057 (LOC363057), mRNA.
6370091	0.0453279	1.21599	down	0.0432109	Ptpn14_predicted	305064	PREDICTED: Rattus norvegicus protein tyrosine phosphatase, non-receptor type 14 (predicted) (Ptpn14_predicted), mRNA.
6900619	0.0317606	1.68357	down	0.0411126	RGD1306346_predicted	303878	PREDICTED: Rattus norvegicus similar to KIAA0794 protein (predicted) (RGD1306346_predicted), mRNA.
2100014	0.0365383	1.2159	up	-0.0311893	Ncald	553106	Rattus norvegicus neurocalcin delta (Ncald), mRNA.
2630152	0.00276453	1.40965	down	-0.101036	RGD1560286_predicted	500575	PREDICTED: Rattus norvegicus similar to DNA segment, Chr 4, ERATO Doi 22, expressed (predicted) (RGD1560286_predicted), mRNA.
780685	0.030982	1.35467	down	0.0086571	RGD1563086_predicted	367699	PREDICTED: Rattus norvegicus similar to hypothetical protein A630014H24 (predicted) (RGD1563086_predicted), mRNA.
3060707	0.0286317	1.69998	down	-0.139021	LOC498907	498907	PREDICTED: Rattus norvegicus similar to LRRGT00004 (LOC498907), mRNA.
2630471	0.0238992	1.39041	down	0.048905	Epm2aip1_predicted	316021	PREDICTED: Rattus norvegicus EPM2A (laforin) interacting protein 1 (predicted) (Epm2aip1_predicted), mRNA.
2360487	0.0294787	1.5323	down	-0.110439	RGD1563119_predicted	499497	PREDICTED: Rattus norvegicus similar to MADS box transcription enhancer factor 2, polypeptide C (myocyte enhancer factor 2C) (predicted) (RGD1563119_predicted), mRNA.
6550463	0.0100265	1.21026	up	0.0267928	Adk	25368	Rattus norvegicus adenosine kinase (Adk), mRNA.
5220164	0.00363931	1.20498	down	-0.0307801	Cldnd1	288182	Rattus norvegicus claudin domain containing 1 (Cldnd1), mRNA.
2060014	0.0378359	1.21651	up	-0.0354888	Tuba8	500377	Rattus norvegicus tubulin, alpha 8 (Tuba8), mRNA.
60471	0.0486106	1.60632	up	-0.0743186	Cfd	54249	PREDICTED: Rattus norvegicus complement factor D (adipsin) (Cfd), mRNA.
4210600	0.0439442	1.28226	up	0.00593293	Crip2	338401	Rattus norvegicus cysteine-rich protein 2 (Crip2), mRNA.
5360273	0.00292947	1.26399	up	-0.0678808	Rhebl1	359959	Rattus norvegicus Ras homolog enriched in brain like 1 (Rhebl1), mRNA.
3850451	0.00910394	1.25613	down	-0.0145845	Wee1	308937	Rattus norvegicus wee 1 homolog (S. pombe) (Wee1), mRNA.
6180731	0.00645677	1.3204	down	0.0119432	LOC498418	498418	PREDICTED: Rattus norvegicus similar to expressed sequence AI553587 (LOC498418), mRNA.
3190129	0.00550178	1.26703	down	0.00056994	RGD1564725_predicted	361174	PREDICTED: Rattus norvegicus similar to hypothetical protein B230397C21 (predicted) (RGD1564725_predicted), mRNA.
580537	0.0201574	1.40648	down	-0.0190516	Gclc	25283	Rattus norvegicus glutamate-cysteine ligase, catalytic subunit (Gclc), mRNA.
2120500	0.0105777	1.39502	up	-0.0478508	RGD1311900_predicted	305449	PREDICTED: Rattus norvegicus similar to tetracycline transporter-like protein (predicted) (RGD1311900_predicted), mRNA.
1340070	0.0106354	1.20867	down	-0.0205936	Lrrc8d	305131	Rattus norvegicus leucine rich repeat containing 8 family, member D (Lrrc8d), mRNA.
450050	0.0257956	1.21913	down	0.0575764	LOC497678	497678	PREDICTED: Rattus norvegicus hypothetical gene supported by NM_013192 (LOC497678), mRNA.
1230494	0.0264122	1.26356	down	0.0305707	Arih1	300756	Rattus norvegicus ariadne ubiquitin-conjugating enzyme E2 binding protein homolog 1 (Drosophila) (Arih1), mRNA.
6650692	0.0384412	1.39445	down	0.0311116	Olr557	404871	Rattus norvegicus olfactory receptor 557 (Olr557), mRNA.
6860440	0.025157	1.47376	down	0.0409382	Slc35a3	310808	Rattus norvegicus solute carrier family 35 (UDP-N-acetylglucosamine (UDP-GlcNAc) transporter), member 3 (Slc35a3), mRNA.
2470632	0.00862895	1.20582	down	-0.0182149	RGD1307882_predicted	315903	PREDICTED: Rattus norvegicus similar to CG9346-PA (predicted), transcript variant 2 (RGD1307882_predicted), mRNA.
7000114	0.0190173	1.20212	down	-0.0681784	RGD1307882_predicted	315903	PREDICTED: Rattus norvegicus similar to CG9346-PA (predicted), transcript variant 2 (RGD1307882_predicted), mRNA.
1980463	0.0149725	1.36811	up	-0.0311009	LOC691966	691966	PREDICTED: Rattus norvegicus similar to Sulfide:quinone oxidoreductase, mitochondrial precursor (LOC691966), mRNA.
4050288	0.0305761	1.24089	down	-0.0376874	LOC307347	307347	PREDICTED: Rattus norvegicus hypothetical protein LOC307347 (LOC307347), misc RNA.
4560671	0.00200275	1.40934	down	0.00708133	LOC361346	361346	Rattus norvegicus similar to chromosome 18 open reading frame 54 (LOC361346), mRNA.
380687	0.0281208	1.35513	up	0.0392519	Irf9	305896	Rattus norvegicus interferon regulatory factor 9 (Irf9), mRNA.
5130575	0.0356618	1.24868	down	-0.0973989	RGD1565983_predicted	317628	PREDICTED: Rattus norvegicus similar to apurinic/apyrimidinic endonuclease 2 (predicted) (RGD1565983_predicted), mRNA.
3800292	0.00257417	1.27219	down	-0.022162	Igsf1	302822	Rattus norvegicus immunoglobulin superfamily, member 1 (Igsf1), mRNA.
2510070	0.00900964	1.31876	down	0.0323418	RGD1305072	291709	PREDICTED: Rattus norvegicus similar to RIKEN cDNA 1200007B05 gene (RGD1305072), mRNA.
6220064	4.14813e-05	1.26674	down	-0.0112987	Fkbp4	260321	PREDICTED: Rattus norvegicus FK506 binding protein 4 (Fkbp4), mRNA.
770079	0.00125195	1.24513	down	-0.00860465	Plvap	56765	Rattus norvegicus plasmalemma vesicle associated protein (Plvap), mRNA.
6840164	0.0141077	1.34551	down	0.029722	MGC124824	498332	PREDICTED: Rattus norvegicus similar to 2310002F18Rik protein (MGC124824), mRNA.
1770082	5.96903e-05	1.2322	down	0.00345337	LOC682323	682323	PREDICTED: Rattus norvegicus similar to Splicing factor, arginine/serine-rich 3 (Pre-mRNA splicing factor SRP20) (X16 protein), transcript variant 1 (LOC682323), mRNA.
3130114	0.0268366	1.30037	down	0.0364927	LOC305583	305583	PREDICTED: Rattus norvegicus similar to RIKEN cDNA 4933435A13 (predicted) (LOC305583), mRNA.
580427	0.0123836	1.25954	down	0.000598907	Vcpip1	286761	Rattus norvegicus valosin containing protein (p97)/p47 complex interacting protein 1 (Vcpip1), mRNA.
940021	0.0070681	1.30182	down	0.0266289	LOC497768	497768	PREDICTED: Rattus norvegicus hypothetical gene supported by NM_145788 (LOC497768), mRNA.
5080577	0.0181047	1.43694	down	-0.078439	Cav1	25404	Rattus norvegicus caveolin, caveolae protein 1 (Cav1), transcript variant 2, mRNA.
6040435	0.0328101	1.24253	down	0.0533155	Ube2n	116725	Rattus norvegicus ubiquitin-conjugating enzyme E2N (Ube2n), mRNA.
2470164	0.00341373	1.55693	down	0.000319958	Cyp20a1	316435	Rattus norvegicus cytochrome P450, family 20, subfamily A, polypeptide 1 (Cyp20a1), mRNA.
7000170	0.0487635	1.37526	down	-0.0539987	Commd7_predicted	296285	PREDICTED: Rattus norvegicus COMM domain containing 7 (predicted) (Commd7_predicted), mRNA.
7050541	0.0069141	1.43912	down	0.00244945	RGD1562875_predicted	288489	PREDICTED: Rattus norvegicus similar to RB-associated KRAB repressor (predicted) (RGD1562875_predicted), mRNA.
3520458	0.0150367	1.25783	down	0.0228431	Eftud1_predicted	308789	PREDICTED: Rattus norvegicus elongation factor Tu GTP binding domain containing 1 (predicted) (Eftud1_predicted), mRNA.
6510148	0.000676819	1.20683	down	-0.00666368	Mtr	81522	Rattus norvegicus 5-methyltetrahydrofolate-homocysteine methyltransferase (Mtr), mRNA.
5290577	0.00299942	1.23787	down	-0.0149835	Pnpt1	360992	PREDICTED: Rattus norvegicus polyribonucleotide nucleotidyltransferase 1 (Pnpt1), mRNA.
6900180	0.00332057	1.41107	down	-0.00524503	Zfp184_predicted	306966	PREDICTED: Rattus norvegicus zinc finger protein 184 (Kruppel-like) (predicted) (Zfp184_predicted), mRNA.
2260181	0.000698577	1.26253	down	0.0116422	Wdr20_predicted	314453	PREDICTED: Rattus norvegicus WD repeat domain 20 (predicted) (Wdr20_predicted), mRNA.
3060671	0.00999781	1.31891	down	0.0131681	Ktn1_predicted	361029	PREDICTED: Rattus norvegicus kinectin 1 (predicted) (Ktn1_predicted), mRNA.
5130750	0.0155174	1.23645	down	-0.0175118	LOC315987	315987	PREDICTED: Rattus norvegicus similar to mKIAA0800 protein (predicted) (LOC315987), mRNA.
4760520	0.0132118	1.22455	down	-0.0238987	LOC290341	290341	PREDICTED: Rattus norvegicus similar to CG17293-PA (LOC290341), mRNA.
2570551	0.00951711	1.2439	up	0.00121659	Fjx1_predicted	366140	PREDICTED: Rattus norvegicus four jointed box 1 (Drosophila) (predicted) (Fjx1_predicted), mRNA.
1770397	0.00687077	1.24907	down	-0.00726795	RGD1564315_predicted	362899	PREDICTED: Rattus norvegicus similar to RIKEN cDNA 9330161F08 (predicted) (RGD1564315_predicted), mRNA.
1400286	0.00152008	1.21974	down	-0.022277	RGD1310311	362746	Rattus norvegicus similar to chromosome 14 open reading frame 104 (RGD1310311), mRNA.
840433	0.0399924	1.2542	down	-0.0110148	Akap10_predicted	360540	PREDICTED: Rattus norvegicus A kinase (PRKA) anchor protein 10 (predicted) (Akap10_predicted), mRNA.
1240538	0.0211234	1.32964	down	3.09944e-06	Nfil3	114519	Rattus norvegicus nuclear factor, interleukin 3 regulated (Nfil3), mRNA.
1850440	0.0339487	1.22146	up	-0.0431544	Tspan4	293627	Rattus norvegicus tetraspanin 4 (Tspan4), mRNA.
1400411	0.043421	1.37518	down	0.0889597	LOC365609	365609	PREDICTED: Rattus norvegicus similar to BTB (POZ) domain containing 9 (LOC365609), mRNA.
5290438	0.0482757	1.62978	up	-0.0294329	C1qb	29687	Rattus norvegicus complement component 1, q subcomponent, beta polypeptide (C1qb), mRNA.
540446	0.023478	1.33729	down	-0.0132499	LOC498914	498914	PREDICTED: Rattus norvegicus similar to hypothetical protein, 2-6 (LOC498914), mRNA.
1570541	0.0170397	1.46011	up	-0.017561	Ly86_predicted	291359	PREDICTED: Rattus norvegicus lymphocyte antigen 86 (predicted) (Ly86_predicted), mRNA.
5270324	0.00249554	1.34586	down	-0.00990403	Ccdc39_predicted	310315	PREDICTED: Rattus norvegicus coiled-coil domain containing 39 (predicted) (Ccdc39_predicted), mRNA.
4670154	0.0217337	1.25299	down	0.0153756	Myom1	316740	PREDICTED: Rattus norvegicus myomesin 1 (skelemin) 185kDa, transcript variant 2 (Myom1), mRNA.
5130035	0.0155261	1.5008	down	-0.00999296	RGD1562199_predicted	311404	PREDICTED: Rattus norvegicus similar to Adapter-related protein complex 4 epsilon 1 subunit (Epsilon subunit of AP-4) (predicted) (RGD1562199_predicted), mRNA.
5570167	0.013603	1.40039	down	-0.0561851	LOC687381	687381	PREDICTED: Rattus norvegicus similar to COX10 homolog, cytochrome c oxidase assembly protein, heme A: farnesyltransferase (LOC687381), mRNA.
3390372	0.0485293	1.20535	down	0.0330002	LOC687406	687406	PREDICTED: Rattus norvegicus similar to tRNA nucleotidyl transferase, CCA-adding, 1, transcript variant 1 (LOC687406), mRNA.
2940114	0.0348284	1.35698	down	-0.0530851	Taf3_predicted	307109	PREDICTED: Rattus norvegicus TAF3 RNA polymerase II, TATA box binding protein (TBP)-associated factor (predicted) (Taf3_predicted), mRNA.
2760400	0.0117176	1.36253	down	-0.0288129	LOC500893	500893	Rattus norvegicus similar to GLI-Kruppel family member GLI4 (LOC500893), mRNA.
6760524	0.00402493	1.26803	down	-0.024417	Baz1b	368002	PREDICTED: Rattus norvegicus bromodomain adjacent to zinc finger domain protein 1B (Baz1b), mRNA.
2630129	0.0219438	1.32411	down	-0.0626276	RGD1566029_predicted	500913	PREDICTED: Rattus norvegicus similar to mKIAA1644 protein (predicted) (RGD1566029_predicted), mRNA.
1940280	0.00236513	1.23454	down	-0.0138652	Ppil3	301432	Rattus norvegicus peptidylprolyl isomerase (cyclophilin)-like 3 (Ppil3), mRNA.
870280	0.0421392	1.53746	down	-0.065052	Yif1b	292768	Rattus norvegicus Yip1 interacting factor homolog B (S. cerevisiae) (Yif1b), transcript variant 2, mRNA.
2360273	0.0409262	1.21457	down	-0.0209105	LOC362317	362317	PREDICTED: Rattus norvegicus similar to Krev interaction trapped protein 1 (Krev interaction trapped 1) (Cerebral cavernous malformations 1 protein homolog) (LOC362317), mRNA.
2260400	0.000200014	1.20189	down	0.0426246	LOC362809	362809	PREDICTED: Rattus norvegicus similar to Sid3177p (LOC362809), mRNA.
2690025	0.0491228	1.27181	down	0.00313187	Sgcz_predicted	364605	PREDICTED: Rattus norvegicus sarcoglycan zeta (predicted) (Sgcz_predicted), mRNA.
380398	0.0439233	1.24292	down	-0.00854576	Snx17_predicted	298836	PREDICTED: Rattus norvegicus sorting nexin 17 (predicted) (Snx17_predicted), mRNA.
6650121	0.0263149	1.23372	down	0.0577129	Cacybp	289144	Rattus norvegicus calcyclin binding protein (Cacybp), mRNA.
450088	0.0271512	1.24084	up	-0.0339291	Epha5	79208	PREDICTED: Rattus norvegicus EphA5 (Epha5), mRNA.
4010132	0.0237122	1.20838	down	-0.0427676	LOC292811	292811	PREDICTED: Rattus norvegicus similar to RIKEN cDNA 2610507L03 (predicted) (LOC292811), mRNA.
360112	0.00459681	1.21752	down	-0.00505638	RGD1307391_predicted	360791	PREDICTED: Rattus norvegicus LOC360791 (predicted) (RGD1307391_predicted), mRNA.
780458	0.0336617	1.46597	down	0.141618	Cry2	170917	Rattus norvegicus cryptochrome 2 (photolyase-like) (Cry2), mRNA.
6450386	0.00461546	1.30512	up	0.0153066	LOC502471	502471	PREDICTED: Rattus norvegicus LOC502471 (LOC502471), mRNA.
3390364	0.0117997	1.37791	up	-0.0612053	Lnx1_predicted	360926	PREDICTED: Rattus norvegicus ligand of numb-protein X 1 (predicted), transcript variant 1 (Lnx1_predicted), mRNA.
610398	0.0103251	1.21378	down	-0.00437874	RGD1308005_predicted	297610	PREDICTED: Rattus norvegicus similar to RIKEN cDNA 9630033F20 gene (predicted) (RGD1308005_predicted), mRNA.
4810021	0.0347414	1.55036	up	-0.12536	Tspo	24230	Rattus norvegicus translocator protein (Tspo), mRNA.
6980131	0.0113082	1.23164	down	-0.0071857	RGD1559848_predicted	317032	PREDICTED: Rattus norvegicus similar to RIKEN cDNA 2900016D05 (predicted) (RGD1559848_predicted), mRNA.
3870377	0.0282835	1.36793	down	0.0290959	RGD1563670_predicted	499298	PREDICTED: Rattus norvegicus similar to L-CaBP2 (predicted) (RGD1563670_predicted), mRNA.
7000068	0.00836992	1.21491	up	0.00366235	Csdc2	266600	PREDICTED: Rattus norvegicus cold shock domain containing C2, RNA binding (Csdc2), mRNA.
1980746	0.00324679	1.24899	down	0.0304962	Tada3l	362414	Rattus norvegicus transcriptional adaptor 3 (NGG1 homolog, yeast)-like (Tada3l), mRNA.
4780408	0.00131067	1.20478	up	-0.0290025	Agtrap	298646	Rattus norvegicus angiotensin II receptor-associated protein (Agtrap), mRNA.
6760364	0.020775	1.28749	down	-0.00707459	Unc13b	64830	Rattus norvegicus unc-13 homolog B (C. elegans) (Unc13b), transcript variant 1, mRNA.
430079	0.0160439	1.44058	down	0.0683877	Ifitm7_predicted	288244	PREDICTED: Rattus norvegicus interferon induced transmembrane protein 7 (predicted) (Ifitm7_predicted), mRNA.
6520500	0.0180577	2.61195	up	0.0189997	LOC294942	294942	PREDICTED: Rattus norvegicus hypothetical LOC294942 (LOC294942), mRNA.
5860605	0.00323769	1.30184	down	-0.00651753	LOC288664	288664	PREDICTED: Rattus norvegicus similar to hypothetical protein FLJ32356 (predicted) (LOC288664), mRNA.
7050487	0.0268922	1.34109	down	-0.0538094	RGD1565890_predicted	363536	PREDICTED: Rattus norvegicus similar to RUN domain containing 2A (predicted) (RGD1565890_predicted), mRNA.
3780435	0.0373167	1.21243	down	-0.0191997	RGD1561034_predicted	308908	PREDICTED: Rattus norvegicus similar to hypothetical protein MGC34805 (predicted) (RGD1561034_predicted), mRNA.
1340113	0.00445396	1.22615	down	-0.00633401	Slc8a3	140448	Rattus norvegicus solute carrier family 8 (sodium/calcium exchanger), member 3 (Slc8a3), mRNA.
6620594	0.00148326	1.51297	down	-0.00461084	Tmprss5	266681	Rattus norvegicus transmembrane protease, serine 5 (spinesin) (Tmprss5), mRNA.
1990133	0.039613	1.22184	down	-0.0144306	Phc3_predicted	310258	PREDICTED: Rattus norvegicus polyhomeotic like 3 (Drosophila) (predicted) (Phc3_predicted), mRNA.
670301	0.01423	1.35096	down	0.0245778	LOC500748	500748	PREDICTED: Rattus norvegicus similar to Rap guanine nucleotide exchange factor 5 (Guanine nucleotide exchange factor for Rap1) (M-Ras-regulated Rap GEF) (MR-GEF) (LOC500748), mRNA.
4780600	0.0163638	1.73517	down	-0.0706075	LOC313967	313967	PREDICTED: Rattus norvegicus similar to 4933425L03Rik protein (LOC313967), mRNA.
3940563	0.00380793	1.41741	up	-0.0819721	Cacnb1	50688	Rattus norvegicus calcium channel, voltage-dependent, beta 1 subunit (Cacnb1), mRNA.
6110458	0.0435684	1.26961	down	0.00804251	RGD1560020_predicted	498982	PREDICTED: Rattus norvegicus similar to Myb proto-oncogene protein (C-myb) (predicted) (RGD1560020_predicted), mRNA.
1050435	0.0146092	1.32528	up	0.00490785	RGD1309522	306102	Rattus norvegicus similar to hypothetical protein FLJ22624 (RGD1309522), mRNA.
2370735	0.0100779	1.44146	down	-0.106315	RGD1304646_predicted	306103	PREDICTED: Rattus norvegicus similar to mitotic control protein dis3 homolog (predicted) (RGD1304646_predicted), mRNA.
5570041	0.0310063	1.30807	down	-0.0732452	Phyhd1	296621	Rattus norvegicus phytanoyl-CoA dioxygenase domain containing 1 (Phyhd1), mRNA.
6650347	0.00393951	1.22896	down	0.0172424	LOC501527	501527	PREDICTED: Rattus norvegicus similar to LRRGT00057 (LOC501527), mRNA.
4120133	0.0174827	1.28022	down	-0.0218253	Xpo1	85252	Rattus norvegicus exportin 1, CRM1 homolog (yeast) (Xpo1), mRNA.
2970176	0.00779466	1.30187	down	0.000242591	LOC680519	680519	PREDICTED: Rattus norvegicus similar to CG12750-PA, transcript variant 1 (LOC680519), mRNA.
670048	0.0215063	1.2347	down	0.0578452	Cyb5d2	303293	Rattus norvegicus cytochrome b5 domain containing 2 (Cyb5d2), mRNA.
6620435	0.00459707	1.23441	up	-0.0489462	Gabrd	29689	Rattus norvegicus gamma-aminobutyric acid (GABA-A) receptor, subunit delta (Gabrd), mRNA.
5390161	0.00940365	1.25132	down	-0.0263996	Zbtb5_predicted	298084	PREDICTED: Rattus norvegicus zinc finger and BTB domain containing 5 (predicted) (Zbtb5_predicted), mRNA.
2680446	0.00485173	1.20201	down	-0.0134364	RGD1561967_predicted	498272	PREDICTED: Rattus norvegicus similar to UDP-N-acteylglucosamine pyrophosphorylase 1 homolog (predicted) (RGD1561967_predicted), mRNA.
1780170	0.0323871	1.24819	down	-0.0907807	Fubp1	654496	Rattus norvegicus far upstream element (FUSE) binding protein 1 (Fubp1), mRNA.
3290167	0.0160005	1.36187	down	0.00338048	Sst	24797	Rattus norvegicus somatostatin (Sst), mRNA.
380520	1.40375e-05	1.22372	down	0.000591159	Rpia_predicted	362383	PREDICTED: Rattus norvegicus ribose 5-phosphate isomerase A (predicted) (Rpia_predicted), mRNA.
1340079	0.00239159	1.20502	down	-0.0408515	Sptlc1_predicted	361213	PREDICTED: Rattus norvegicus serine palmitoyltransferase, long chain base subunit 1 (predicted) (Sptlc1_predicted), mRNA.
70181	0.000298289	1.34662	down	-0.049512	RGD1562344_predicted	295337	PREDICTED: Rattus norvegicus similar to Gm566 protein (predicted) (RGD1562344_predicted), mRNA.
2120332	0.00482552	1.22422	down	0.0489144	Znf622	294846	Rattus norvegicus zinc finger protein 622 (Znf622), mRNA.
3170400	0.0478583	1.31629	down	-0.15306	Csnk2a2_predicted	307641	PREDICTED: Rattus norvegicus casein kinase II, alpha 2, polypeptide (predicted) (Csnk2a2_predicted), mRNA.
5050673	0.0133456	1.45824	down	-0.107824	LOC683249	683249	PREDICTED: Rattus norvegicus similar to poly (ADP-ribose) polymerase family, member 11 (LOC683249), mRNA.
6940373	0.0497537	1.22674	down	-0.00754476	As3mt	140925	Rattus norvegicus arsenic (+3 oxidation state) methyltransferase (As3mt), mRNA.
4920632	0.0465897	1.22879	down	-0.0139064	LOC501559	501559	PREDICTED: Rattus norvegicus similar to chromosome X open reading frame 23 (LOC501559), mRNA.
3440497	0.0125726	1.22351	down	-0.0372069	Sos2	85384	PREDICTED: Rattus norvegicus son of sevenless homolog 2 (Drosophila) (Sos2), mRNA.
4560520	0.0271512	1.2831	down	-0.0299649	RGD1565965_predicted	302513	PREDICTED: Rattus norvegicus hypothetical gene supported by NM_021262; AF171072 (predicted) (RGD1565965_predicted), mRNA.
1410739	0.00629522	1.32419	down	-0.0783792	Htr2a	29595	Rattus norvegicus 5-hydroxytryptamine (serotonin) receptor 2A (Htr2a), mRNA.
4150079	0.0202161	1.20976	down	-0.00748229	RGD1307493_predicted	303317	PREDICTED: Rattus norvegicus similar to membrane protein expressed in epithelial-like lung adenocarcinoma (predicted) (RGD1307493_predicted), mRNA.
4280739	0.0308466	1.27339	down	-0.0838419	LOC502893	502893	PREDICTED: Rattus norvegicus similar to Probable polypeptide N-acetylgalactosaminyltransferase 8 (Protein-UDP acetylgalactosaminyltransferase 8) (UDP-GalNAc:polypeptide N-acetylgalactosaminyltransferase 8) (Polypeptide GalNAc transferase 8) (GalNAc-T8) (pp-GaNTase 8)... (LOC502893), mRNA.
2760427	0.0348922	1.24352	up	-0.111149	Dpysl4	25417	PREDICTED: Rattus norvegicus dihydropyrimidinase-like 4 (Dpysl4), mRNA.
6110100	0.013508	1.35588	down	-0.000707626	Fusip1	362630	Rattus norvegicus FUS interacting protein (serine-arginine rich) 1 (Fusip1), mRNA.
1940692	0.00162225	1.3123	down	0.0315961	Dnajb1_predicted	361384	PREDICTED: Rattus norvegicus DnaJ (Hsp40) homolog, subfamily B, member 1 (predicted) (Dnajb1_predicted), mRNA.
2510095	0.0185824	1.42985	down	-0.00628298	RGD1566064_predicted	360865	PREDICTED: Rattus norvegicus similar to KIAA1096 protein (predicted) (RGD1566064_predicted), mRNA.
5670278	0.0224202	1.22954	down	0.0268919	Ppfia2_predicted	362876	PREDICTED: Rattus norvegicus protein tyrosine phosphatase, receptor type, f polypeptide (PTPRF), interacting protein (liprin), alpha 2 (predicted) (Ppfia2_predicted), mRNA.
4210010	0.0133627	1.20108	down	0.0209816	Mnat1	266713	Rattus norvegicus menage a trois homolog 1, cyclin H assembly factor (Xenopus laevis) (Mnat1), mRNA.
3170670	0.000242614	1.22124	down	-0.00661242	Prr3	361788	Rattus norvegicus proline-rich polypeptide 3 (Prr3), mRNA.
6660576	0.0494634	1.30154	down	0.00779474	Sdccag33_predicted	307217	PREDICTED: Rattus norvegicus serologically defined colon cancer antigen 33 (predicted) (Sdccag33_predicted), mRNA.
4540195	0.000912969	1.72488	up	0.0798387	LOC311984	311984	PREDICTED: Rattus norvegicus similar to RIKEN cDNA A530088I07 gene (LOC311984), mRNA.
2510315	0.00159899	1.52369	down	0.0154978	Olr1461	287349	Rattus norvegicus olfactory receptor 1461 (Olr1461), mRNA.
1570538	0.00561592	1.20823	down	-0.018477	Sfrs3_predicted	361814	PREDICTED: Rattus norvegicus splicing factor, arginine/serine-rich 3 (SRp20) (predicted) (Sfrs3_predicted), mRNA.
6520706	0.0328077	1.27267	down	0.0314985	LOC497888	497888	Rattus norvegicus hypothetical protein LOC497888 (LOC497888), mRNA.
5690066	0.0189802	1.23735	down	0.0230688	RGD1308918_predicted	293570	PREDICTED: Rattus norvegicus similar to KIAA0157 gene product is novel. (predicted) (RGD1308918_predicted), mRNA.
1260561	0.025139	1.20039	up	-0.0376623	Mcm5_predicted	291885	PREDICTED: Rattus norvegicus minichromosome maintenance deficient 5, cell division cycle 46 (S. cerevisiae) (predicted) (Mcm5_predicted), mRNA.
6940731	0.0468114	1.22639	down	-0.0280861	RGD1308143_predicted	316685	PREDICTED: Rattus norvegicus similar to D330021B20 protein (predicted) (RGD1308143_predicted), mRNA.
5130056	0.0327701	1.21562	down	0.0380674	Rad50	64012	Rattus norvegicus RAD50 homolog (S. cerevisiae) (Rad50), mRNA.
3290519	0.0209534	1.25939	down	0.0066269	LOC497692	497692	PREDICTED: Rattus norvegicus hypothetical gene supported by NM_134453 (LOC497692), mRNA.
4920692	0.0140802	1.27726	up	0.0188004	Sort1	83576	PREDICTED: Rattus norvegicus sortilin 1, transcript variant 2 (Sort1), mRNA.
1240706	0.0128992	1.30437	down	0.00445211	Tmem18	362722	Rattus norvegicus transmembrane protein 18 (Tmem18), mRNA.
3800497	0.0142232	1.2344	down	0.0167828	Orc2l	301430	Rattus norvegicus origin recognition complex, subunit 2-like (yeast) (Orc2l), mRNA.
730161	0.00263572	1.29695	down	0.00895596	Pms1	494322	Rattus norvegicus PMS1 postmeiotic segregation increased 1 (S. cerevisiae) (Pms1), mRNA.
3800722	0.0355239	1.32973	down	-0.0113843	Skiv2l2	365668	Rattus norvegicus superkiller viralicidic activity 2-like 2 (S. cerevisiae) (Skiv2l2), mRNA.
940273	0.0308032	1.41309	up	-0.0333675	Sat1	302642	Rattus norvegicus spermidine/spermine N1-acetyl transferase 1 (Sat1), mRNA.
4060497	0.00581341	1.66076	up	-0.0134953	Scara3_predicted	364405	PREDICTED: Rattus norvegicus scavenger receptor class A, member 3 (predicted) (Scara3_predicted), mRNA.
1450601	0.0294679	1.30303	down	0.0561869	Thoc1	302729	PREDICTED: Rattus norvegicus THO complex 1 (Thoc1), mRNA.
2760711	0.0146062	1.20367	down	0.023855	ST7	296911	Rattus norvegicus suppression of tumorigenicity 7 (ST7), transcript variant 1, mRNA.
6450601	0.000256465	1.87618	down	0.0938767	LOC307057	307057	PREDICTED: Rattus norvegicus similar to ankyrin repeat domain 26 (LOC307057), mRNA.
2070286	0.0148248	2.34349	up	0.00467575	Chi3l1	89824	Rattus norvegicus chitinase 3-like 1 (Chi3l1), mRNA.
360358	0.0180731	1.25585	down	-0.0075109	LOC366994	366994	PREDICTED: Rattus norvegicus hypothetical LOC366994 (LOC366994), mRNA.
5290767	0.047077	1.20244	up	0.101384	Phox2a	116648	Rattus norvegicus paired-like homeobox 2a (Phox2a), mRNA.
1190328	0.0151062	1.28434	down	0.0542955	Ppargc1a	83516	Rattus norvegicus peroxisome proliferator-activated receptor gamma, coactivator 1 alpha (Ppargc1a), mRNA.
2030059	0.00304878	1.56881	up	-0.0119717	Clu	24854	PREDICTED: Rattus norvegicus clusterin (Clu), mRNA.
2030162	0.00259389	1.24417	up	0.028575	Gmppa	501167	Rattus norvegicus GDP-mannose pyrophosphorylase A (Gmppa), mRNA.
2060066	0.00419543	1.25126	up	-0.0005759	LOC316012	316012	PREDICTED: Rattus norvegicus similar to hypothetical protein (predicted) (LOC316012), mRNA.
3520097	0.0160139	1.68705	up	0.0101137	Icam1	25464	Rattus norvegicus intercellular adhesion molecule 1 (Icam1), mRNA.
4810403	0.0178678	1.3767	down	0.0405855	Lims1_predicted	309798	PREDICTED: Rattus norvegicus LIM and senescent cell antigen-like domains 1 (predicted) (Lims1_predicted), mRNA.
2340706	0.0432514	1.21818	down	0.0680055	LOC688878	688878	PREDICTED: Rattus norvegicus hypothetical protein LOC688878 (LOC688878), mRNA.
4920050	0.00565341	1.37467	down	0.00399637	Slc38a2	29642	Rattus norvegicus solute carrier family 38, member 2 (Slc38a2), mRNA.
6350066	0.00766548	1.31496	up	-0.00929546	Ecm1	116662	Rattus norvegicus extracellular matrix protein 1 (Ecm1), mRNA.
6370603	0.016682	1.29023	down	-0.043185	LOC503192	503192	PREDICTED: Rattus norvegicus similar to Zinc finger protein ZFP (LOC503192), mRNA.
6840368	0.00707713	1.58435	down	0.044436	LOC498246	498246	PREDICTED: Rattus norvegicus similar to RGS13 (LOC498246), mRNA.
5550019	0.0477969	1.58392	up	-0.108555	Alox5ap	29624	Rattus norvegicus arachidonate 5-lipoxygenase activating protein (Alox5ap), mRNA.
6450605	0.0246243	1.34058	up	0.0334316	Ethe1_predicted	292710	PREDICTED: Rattus norvegicus ethylmalonic encephalopathy 1 (predicted) (Ethe1_predicted), mRNA.
2940537	0.0161125	1.20009	up	-0.00255042	Emilin1_predicted	298845	PREDICTED: Rattus norvegicus elastin microfibril interfacer 1 (predicted) (Emilin1_predicted), mRNA.
4570170	0.00302718	1.30277	down	-0.0237247	Tmem39a	288092	Rattus norvegicus transmembrane protein 39a (Tmem39a), mRNA.
6840551	0.0118793	1.35178	down	0.0171922	Rexo4	311826	Rattus norvegicus REX4, RNA exonuclease 4 homolog (S. cerevisiae) (Rexo4), mRNA.
2360215	0.0290994	1.31956	down	0.0623456	Vom2r32	286981	Rattus norvegicus vomeronasal 2 receptor, 32 (Vom2r32), mRNA.
5390739	0.00676121	1.27115	down	0.00218093	LOC498434	498434	PREDICTED: Rattus norvegicus similar to G protein-coupled receptor GPR75 (LOC498434), mRNA.
2850433	0.00139905	1.26569	up	-0.0209945	Cyb5r3	25035	Rattus norvegicus cytochrome b5 reductase 3 (Cyb5r3), mRNA.
3170592	0.00107977	1.27748	down	0.0315829	Mettl6	290564	Rattus norvegicus methyltransferase like 6 (Mettl6), mRNA.
2570156	0.0049937	1.96011	up	0.0273367	Jak3	25326	Rattus norvegicus Janus kinase 3 (Jak3), mRNA.
4730561	0.0485402	1.27239	up	-0.0790624	Epb4.2_predicted	362202	PREDICTED: Rattus norvegicus erythrocyte protein band 4.2 (predicted) (Epb4.2_predicted), mRNA.
3120292	0.00953104	1.41874	down	-0.00566953	Il23a	155140	Rattus norvegicus Interleukin 23, alpha subunit p19 (Il23a), mRNA.
4780050	0.0106172	1.4053	down	0.0637989	Hpse	64537	Rattus norvegicus heparanase (Hpse), mRNA.
6520538	0.00499553	1.49154	down	-0.00332761	Tbc1d15	366896	PREDICTED: Rattus norvegicus TBC1 domain family, member 15 (Tbc1d15), mRNA.
6980017	0.00852534	1.21017	up	-0.0182619	Hist1h4a_predicted	364716	PREDICTED: Rattus norvegicus histone 1, H4a (predicted) (Hist1h4a_predicted), mRNA.
6550050	0.019433	1.41654	down	0.037645	Chordc1_predicted	315447	PREDICTED: Rattus norvegicus cysteine and histidine-rich domain (CHORD)-containing, zinc-binding protein 1 (predicted) (Chordc1_predicted), mRNA.
870487	0.025638	1.44655	up	0.0841792	Spsb2	297592	Rattus norvegicus splA/ryanodine receptor domain and SOCS box containing 2 (Spsb2), mRNA.
6100397	0.00866508	1.20744	up	-0.00447297	Vars2	309596	Rattus norvegicus valyl-tRNA synthetase 2, mitochondrial (putative) (Vars2), nuclear gene encoding mitochondrial protein, mRNA.
6380026	0.00531554	1.24606	down	-0.00946266	LOC289740	289740	PREDICTED: Rattus norvegicus similar to PES1 protein (LOC289740), mRNA.
2650731	0.0121009	1.46949	up	-0.0173577	Serpinb1a	291091	Rattus norvegicus serine (or cysteine) proteinase inhibitor, clade B, member 1a (Serpinb1a), mRNA.
780170	0.0344092	1.22063	down	0.0181532	Fabp3	79131	Rattus norvegicus fatty acid binding protein 3, muscle and heart (Fabp3), mRNA.
4780750	0.0412582	1.24634	down	-0.0175105	Pde4b	24626	Rattus norvegicus phosphodiesterase 4B, cAMP specific (Pde4b), mRNA.
2970717	0.0262035	1.34105	down	-0.000955582	RGD1561154_predicted	294046	PREDICTED: Rattus norvegicus similar to heat shock protein 8 (predicted) (RGD1561154_predicted), mRNA.
5550014	0.0132973	1.2315	up	-0.0280201	Khdrbs3	64015	Rattus norvegicus KH domain containing, RNA binding, signal transduction associated 3 (Khdrbs3), mRNA.
70707	0.000147717	1.21025	down	0.0126921	Supv3l1	294385	Rattus norvegicus suppressor of var1, 3-like 1 (S. cerevisiae) (Supv3l1), mRNA.
5050309	0.000622895	1.25946	down	-0.00628674	RGD1306862_predicted	287596	PREDICTED: Rattus norvegicus similar to RIKEN cDNA 1200011M11 (predicted) (RGD1306862_predicted), mRNA.
430239	0.036925	1.21594	up	-0.0467538	Fhl3_predicted	313582	PREDICTED: Rattus norvegicus four and a half LIM domains 3 (predicted) (Fhl3_predicted), mRNA.
2850435	0.0280763	1.21574	up	-0.00383067	LOC363257	363257	PREDICTED: Rattus norvegicus similar to mKIAA0657 protein (LOC363257), mRNA.
3990279	0.0384652	1.29743	down	8.91685e-05	LOC498766	498766	PREDICTED: Rattus norvegicus similar to hypothetical protein 4930474N05 (LOC498766), mRNA.
730114	0.015555	1.21552	up	0.00954866	Cd276	315716	Rattus norvegicus Cd276 molecule (Cd276), mRNA.
6760546	0.000684628	1.22855	down	-0.0160345	Ccnc	114839	PREDICTED: Rattus norvegicus cyclin C (Ccnc), mRNA.
6200133	0.00274034	1.25181	down	0.00849152	Fbxo33_predicted	314157	PREDICTED: Rattus norvegicus F-box only protein 33 (predicted) (Fbxo33_predicted), mRNA.
6860600	0.0017585	1.81129	down	0.0293336	Pigk_predicted	295543	PREDICTED: Rattus norvegicus phosphatidylinositol glycan, class K (predicted) (Pigk_predicted), mRNA.
580037	0.022299	1.27149	up	0.0174003	RGD1565043_predicted	306618	PREDICTED: Rattus norvegicus similar to Rho guanine nucleotide exchange factor (GEF) 10 (predicted) (RGD1565043_predicted), mRNA.
1690632	0.0241913	1.20198	up	-0.0377999	Orai1	304496	Rattus norvegicus ORAI calcium release-activated calcium modulator 1 (Orai1), mRNA.
6350070	0.00766565	1.27876	up	-0.062048	MGC72996	362301	Rattus norvegicus Unknown (protein for MGC:72996) (MGC72996), mRNA.
6770519	0.00638517	1.24915	down	-0.0348626	Mapk1	116590	Rattus norvegicus mitogen activated protein kinase 1 (Mapk1), mRNA.
1980500	0.0250397	1.2011	down	-0.0185015	Scg2	24765	Rattus norvegicus secretogranin II (chromogranin C) (Scg2), mRNA.
3190044	0.0283774	1.32496	down	-0.0443175	Limd2	360646	Rattus norvegicus LIM domain containing 2 (Limd2), mRNA.
840546	0.0325686	1.20432	down	-0.0283759	Nr4a2	54278	Rattus norvegicus nuclear receptor subfamily 4, group A, member 2 (Nr4a2), mRNA.
1570377	0.0434222	1.30921	down	0.0368404	Jmjd2a_predicted	313539	PREDICTED: Rattus norvegicus jumonji domain containing 2A (predicted) (Jmjd2a_predicted), mRNA.
3360685	0.0154631	1.56093	up	-0.0960541	Olr1332	300632	Rattus norvegicus olfactory receptor 1332 (Olr1332), mRNA.
5080435	0.0363938	1.35015	down	0.000869215	Cttnbp2	282587	PREDICTED: Rattus norvegicus cortactin binding protein 2 (Cttnbp2), mRNA.
1980408	0.0182867	1.37327	down	-0.0452736	Coq9	498909	Rattus norvegicus coenzyme Q9 homolog (S. cerevisiae) (Coq9), mRNA.
510373	0.0243496	1.47427	up	-0.0693696	Samd7_predicted	310257	PREDICTED: Rattus norvegicus sterile alpha motif domain containing 7 (predicted) (Samd7_predicted), mRNA.
7040647	0.00108089	3.04352	up	-0.0319942	Lcn2	170496	Rattus norvegicus lipocalin 2 (Lcn2), mRNA.
4560538	0.0430392	1.25898	down	0.023621	Rrh_predicted	310869	PREDICTED: Rattus norvegicus retinal pigment epithelium derived rhodopsin homolog (predicted) (Rrh_predicted), mRNA.
1850273	0.00925291	1.30591	down	0.00332397	LOC499120	499120	PREDICTED: Rattus norvegicus hypothetical protein LOC499120 (LOC499120), mRNA.
4120338	0.000646036	1.24539	down	-0.00281715	Gtlf3b_predicted	363614	PREDICTED: Rattus norvegicus gene trap locus F3b (predicted) (Gtlf3b_predicted), mRNA.
60709	0.0240309	1.53754	down	0.102158	Btg4	315650	Rattus norvegicus B-cell translocation gene 4 (Btg4), mRNA.
1500017	0.0084634	1.33214	down	0.0114459	Scrn3_predicted	311731	PREDICTED: Rattus norvegicus secernin 3 (predicted) (Scrn3_predicted), mRNA.
6650082	0.00467745	1.39287	up	0.0411177	Naprt1	315085	Rattus norvegicus nicotinate phosphoribosyltransferase domain containing 1 (Naprt1), mRNA.
6180082	0.0159659	1.20992	down	0.00713205	RGD1309765_predicted	290746	PREDICTED: Rattus norvegicus similar to hypothetical protein (predicted) (RGD1309765_predicted), mRNA.
2360242	0.013349	1.64149	down	-0.0375124	Akap10_predicted	360540	PREDICTED: Rattus norvegicus A kinase (PRKA) anchor protein 10 (predicted) (Akap10_predicted), mRNA.
1940687	0.00208834	1.25894	down	-0.0170226	RGD1564335_predicted	500865	PREDICTED: Rattus norvegicus similar to RIKEN cDNA 5730410E15 gene (predicted) (RGD1564335_predicted), mRNA.
3390672	0.0492471	1.27176	down	0.00783652	Bdnf	24225	Rattus norvegicus brain derived neurotrophic factor (Bdnf), mRNA.
4200092	0.026243	1.24859	down	-0.0520134	Arf6	79121	Rattus norvegicus ADP-ribosylation factor 6 (Arf6), mRNA.
4010403	0.0138359	1.20645	down	0.00795448	Dbc1	140610	Rattus norvegicus deleted in bladder cancer 1 (human) (Dbc1), mRNA.
3140048	0.0287624	1.23495	down	0.0110222	LOC362703	362703	PREDICTED: Rattus norvegicus similar to WD-repeat protein 43 (LOC362703), mRNA.
6520687	0.0108568	1.62447	down	-0.0366376	Slc30a1	58976	Rattus norvegicus solute carrier family 30 (zinc transporter), member 1 (Slc30a1), mRNA.
5910452	0.000716577	1.26324	down	-0.00368392	Echs1	140547	Rattus norvegicus enoyl Coenzyme A hydratase, short chain, 1, mitochondrial (Echs1), nuclear gene encoding mitochondrial protein, mRNA.
630286	0.0220737	1.49112	down	0.0281022	RGD1308087	305861	Rattus norvegicus similar to RIKEN cDNA 4932432K03 (RGD1308087), mRNA.
1690446	0.0278101	1.34535	down	-0.00332654	Gnpda2_predicted	289608	PREDICTED: Rattus norvegicus glucosamine-6-phosphate deaminase 2 (predicted) (Gnpda2_predicted), mRNA.
2260528	0.000871806	1.20494	down	-0.0187107	Orc5l	362304	Rattus norvegicus origin recognition complex, subunit 5-like (yeast) (Orc5l), mRNA.
6840215	0.015071	1.54979	down	0.0728766	Zhx2	314988	PREDICTED: Rattus norvegicus zinc fingers and homeoboxes 2 (Zhx2), mRNA.
1340292	0.0231204	1.25737	down	-0.0280285	Npat_predicted	315666	PREDICTED: Rattus norvegicus nuclear protein in the AT region (predicted) (Npat_predicted), mRNA.
3840161	0.000443257	1.23814	down	0.00233912	Rce1	309153	PREDICTED: Rattus norvegicus Ras and a-factor-converting enzyme 1 homolog (S. cerevisiae) (Rce1), mRNA.
6420433	0.0277398	1.23181	down	0.0501389	RGD1305689	290529	Rattus norvegicus similar to DNA segment, Chr 14, ERATO Doi 449, expressed (RGD1305689), mRNA.
1690519	0.0112933	1.57392	up	0.0344409	Hspa2	60460	Rattus norvegicus heat shock protein 2 (Hspa2), mRNA.
2850079	0.00619439	1.32601	up	-0.0066064	Hey2	155430	PREDICTED: Rattus norvegicus hairy/enhancer-of-split related with YRPW motif 2 (Hey2), mRNA.
4670390	0.0236253	1.31851	down	-0.0170885	Morc3_predicted	304074	PREDICTED: Rattus norvegicus microrchidia 3 (predicted) (Morc3_predicted), mRNA.
6590133	0.0320752	1.31152	down	0.00804371	Wdr34	296618	Rattus norvegicus WD repeat domain 34 (Wdr34), mRNA.
4200450	0.0259365	1.31092	up	0.0786715	RGD1559146_predicted	306976	PREDICTED: Rattus norvegicus sim to piggyBac transposable elem. (predicted) (RGD1559146_predicted), mRNA.
2760086	0.00190612	1.39286	down	-0.026185	LOC502806	502806	PREDICTED: Rattus norvegicus similar to [Human Ig rearranged gamma chain mRNA, V-J-C region and complete cds.], gene product (LOC502806), mRNA.
520463	0.0135855	1.24854	down	0.000491858	Hr	60563	Rattus norvegicus hairless homolog (mouse) (Hr), mRNA.
1340446	0.0264517	1.2051	down	-0.0205622	RGD1560601_predicted	317432	PREDICTED: Rattus norvegicus similar to Jumonji/ARID domain-containing protein 1C (SmcX protein) (predicted) (RGD1560601_predicted), mRNA.
460037	0.00274585	1.25831	down	-0.00631684	RGD1561708_predicted	367838	PREDICTED: Rattus norvegicus similar to cDNA sequence AK129302 (predicted) (RGD1561708_predicted), mRNA.
2230441	0.0107764	1.23633	up	-0.0495536	Adora1	29290	Rattus norvegicus adenosine A1 receptor (Adora1), mRNA.
4010427	0.0333061	1.25099	up	0.0038178	RGD1563250_predicted	300441	PREDICTED: Rattus norvegicus RGD1563250 (predicted) (RGD1563250_predicted), mRNA.
4670066	0.0312202	1.20999	down	-0.00955892	Ush1c	308596	PREDICTED: Rattus norvegicus Usher syndrome 1C homolog (human), transcript variant 1 (Ush1c), mRNA.
4120685	0.00291079	1.26169	down	-0.0237482	RGD1559786	298384	Rattus norvegicus similar to RIKEN cDNA 0610037L13 (RGD1559786), mRNA.
1580341	0.0295972	1.30208	up	-0.00108552	RGD1561551_predicted	500359	PREDICTED: Rattus norvegicus similar to Hypothetical protein MGC75664 (predicted) (RGD1561551_predicted), mRNA.
1690577	0.034922	1.23661	up	-0.00386316	Klc3	171549	Rattus norvegicus kinesin light chain 3 (Klc3), mRNA.
4070450	0.00130889	1.21799	down	0.00127572	Slc35a1_predicted	313139	PREDICTED: Rattus norvegicus solute carrier family 35 (CMP-sialic acid transporter), member 1 (predicted) (Slc35a1_predicted), mRNA.
6020687	0.0325744	1.23481	down	0.0265101	Zfp207_predicted	303763	PREDICTED: Rattus norvegicus zinc finger protein 207 (predicted) (Zfp207_predicted), mRNA.
3850601	0.0228927	1.35775	down	0.0190053	Wwp1	297930	Rattus norvegicus WW domain containing E3 ubiquitin protein ligase 1 (Wwp1), mRNA.
7040524	0.0412931	1.29339	down	0.0154043	St18	266680	Rattus norvegicus suppression of tumorigenicity 18 (St18), mRNA.
5670136	0.0135983	1.41818	down	-0.0133102	LOC498987	498987	PREDICTED: Rattus norvegicus similar to KIAA1913 (LOC498987), mRNA.
5290300	0.0123475	1.33643	down	0.0064801	Dmtf1	114485	Rattus norvegicus cyclin D binding myb-like transcription factor 1 (Dmtf1), mRNA.
2970280	0.00884556	1.25628	up	0.0367978	Lhpp	361663	Rattus norvegicus phospholysine phosphohistidine inorganic pyrophosphate phosphatase (Lhpp), mRNA.
6660632	0.00583867	1.25758	down	-0.0146868	LOC296599	296599	PREDICTED: Rattus norvegicus similar to chromosome 9 open reading frame 7 (predicted) (LOC296599), mRNA.
5130519	0.0487141	1.29448	down	-0.0772452	RGD1560957_predicted	498420	PREDICTED: Rattus norvegicus similar to RIKEN cDNA 5730466H23 (predicted) (RGD1560957_predicted), mRNA.
6900075	0.00323981	1.39241	down	-0.0121398	Gmps	295088	Rattus norvegicus guanine monphosphate synthetase (Gmps), mRNA.
1940279	0.044884	1.46271	down	-0.0762427	LOC499620	499620	PREDICTED: Rattus norvegicus LOC499620 (LOC499620), mRNA.
6420239	0.0459165	1.41265	down	0.00332761	Trim33_predicted	365894	PREDICTED: Rattus norvegicus tripartite motif protein 33 (predicted), transcript variant 2 (Trim33_predicted), mRNA.
4670370	0.031632	1.34275	up	-0.0618519	Sema6b	84609	Rattus norvegicus sema domain, transmembrane domain (TM), and cytoplasmic domain, (semaphorin) 6B (Sema6b), mRNA.
2450592	0.0275152	1.27706	down	-0.017741	RGD1560205_predicted	310548	PREDICTED: Rattus norvegicus similar to hypothetical protein MGC27016 (predicted) (RGD1560205_predicted), mRNA.
6380008	0.0377967	1.42933	down	-0.0260081	Hap1	29430	Rattus norvegicus huntingtin-associated protein 1 (Hap1), transcript variant 1, mRNA.
5290707	0.0274148	1.2229	down	-0.0273701	Prkrir_predicted	308845	PREDICTED: Rattus norvegicus protein-kinase, interferon-inducible double stranded RNA dependent inhibitor, repressor of (P58 repressor) (predicted) (Prkrir_predicted), mRNA.
3780634	0.0148868	1.4376	down	0.104629	Cck	25298	Rattus norvegicus cholecystokinin (Cck), mRNA.
2060170	0.0168013	1.40751	up	0.0602461	RGD1561972_predicted	308581	PREDICTED: Rattus norvegicus similar to hypothetical protein FLJ32658 (predicted) (RGD1561972_predicted), mRNA.
6940243	0.0302903	1.33921	up	-0.0302543	Axl	308444	Rattus norvegicus Axl receptor tyrosine kinase (Axl), transcript variant 2, mRNA.
6590021	0.0260307	1.25996	down	-0.000522196	LOC308742	308742	PREDICTED: Rattus norvegicus similar to multiple C2-domains with two transmembrane regions 2 (LOC308742), mRNA.
4210408	0.0325073	1.2236	down	-0.0270908	Aytl2_predicted	361467	PREDICTED: Rattus norvegicus acyltransferase like 2 (predicted) (Aytl2_predicted), mRNA.
5910164	0.0178468	1.27413	up	-0.0361176	Gnb1	24400	Rattus norvegicus guanine nucleotide binding protein, beta 1 (Gnb1), mRNA.
4210088	0.0255023	1.2843	down	-0.00536829	RGD1563167_predicted	499156	PREDICTED: Rattus norvegicus similar to growth arrest-specific protein 2 - mouse (predicted) (RGD1563167_predicted), mRNA.
7040497	0.00651964	1.21993	up	-0.0162582	Tmem19	299800	Rattus norvegicus transmembrane protein 19 (Tmem19), mRNA.
2470603	0.0369234	1.37532	down	0.0576904	RGD1560606_predicted	314713	PREDICTED: Rattus norvegicus similar to down-regulated in metastasis (predicted) (RGD1560606_predicted), mRNA.
2450044	0.0140633	1.20758	down	0.049494	Cryzl1	288256	Rattus norvegicus crystallin, zeta (quinone reductase)-like 1 (Cryzl1), mRNA.
4850341	0.0291065	1.29603	down	-0.00187945	Yars	313047	Rattus norvegicus tyrosyl-tRNA synthetase (Yars), mRNA.
770373	0.0300932	1.31047	down	0.0384157	Alkbh_predicted	362766	PREDICTED: Rattus norvegicus alkB, alkylation repair homolog (E. coli) (predicted) (Alkbh_predicted), mRNA.
3190347	0.00927858	1.60474	down	0.032263	Zfp482_predicted	366029	PREDICTED: Rattus norvegicus zinc finger protein 482 (predicted) (Zfp482_predicted), mRNA.
2120273	0.00259077	1.32024	up	0.0155056	Avpi1	171386	Rattus norvegicus arginine vasopressin-induced 1 (Avpi1), mRNA.
6370672	0.0157634	1.37485	down	-0.00454241	Bmp6	25644	Rattus norvegicus bone morphogenetic protein 6 (Bmp6), mRNA.
3060088	0.00144402	1.31192	down	0.0280644	Lancl2_predicted	297148	PREDICTED: Rattus norvegicus LanC (bacterial lantibiotic synthetase component C)-like 2 (predicted) (Lancl2_predicted), mRNA.
3990278	0.00128527	1.23186	down	-0.0293702	Zfp668_predicted	309002	PREDICTED: Rattus norvegicus zinc finger protein 668 (predicted), transcript variant 1 (Zfp668_predicted), mRNA.
1850021	0.0130396	1.53811	down	-0.0435	Zfp612_predicted	307839	PREDICTED: Rattus norvegicus zinc finger protein 612 (predicted) (Zfp612_predicted), mRNA.
770300	0.0155099	1.9652	down	-0.0908629	Tnip1_predicted	363599	PREDICTED: Rattus norvegicus TNFAIP3 interacting protein 1 (predicted) (Tnip1_predicted), mRNA.
6180070	0.0119781	2.65912	down	0.0466315	Gjb6	84403	Rattus norvegicus gap junction protein, beta 6 (Gjb6), mRNA.
5890288	0.0419278	1.28493	down	0.000115395	LOC360527	360527	PREDICTED: Rattus norvegicus similar to mKIAA1961 protein (predicted) (LOC360527), mRNA.
5700524	0.0180864	1.24782	down	0.0197181	LOC681591	681591	PREDICTED: Rattus norvegicus similar to Deoxyribonuclease I-like 2 precursor (DNase I-like 2) (LOC681591), mRNA.
5570112	0.0163283	1.20142	up	-0.0323312	Prkcbp1	296374	PREDICTED: Rattus norvegicus protein kinase C binding protein 1 (Prkcbp1), mRNA.
5550064	0.027636	1.30324	up	0.0224311	Tjp3_predicted	314640	PREDICTED: Rattus norvegicus tight junction protein 3 (predicted) (Tjp3_predicted), mRNA.
7100041	0.00596735	1.20324	down	-0.0262256	Bcs1l	301514	Rattus norvegicus BCS1-like (yeast) (Bcs1l), nuclear gene encoding mitochondrial protein, mRNA.
780671	0.000873413	1.25868	down	-0.000177979	Tex10_predicted	298065	PREDICTED: Rattus norvegicus testis expressed gene 10 (predicted), transcript variant 3 (Tex10_predicted), mRNA.
1980609	0.0159306	1.20484	down	-0.0116714	RGD1561832_predicted	499143	PREDICTED: Rattus norvegicus similar to CDNA sequence BC043301 (predicted) (RGD1561832_predicted), mRNA.
5550082	0.0237905	1.32973	down	-0.00258023	Rcbtb1	361050	PREDICTED: Rattus norvegicus regulator of chromosome condensation (RCC1) and BTB (POZ) domain containing protein 1 (Rcbtb1), mRNA.
520497	0.00174027	1.28295	up	-0.000276864	MGC112775	500526	PREDICTED: Rattus norvegicus similar to map kinase interacting kinase (MGC112775), mRNA.
780010	0.046581	1.30814	down	0.0285767	Pcsk2	25121	Rattus norvegicus proprotein convertase subtilisin/kexin type 2 (Pcsk2), mRNA.
940324	0.0163969	1.47062	down	-0.0365241	LOC499243	499243	PREDICTED: Rattus norvegicus LOC499243 (LOC499243), mRNA.
5270592	0.0352173	1.23124	down	0.0530962	Narf	360681	Rattus norvegicus nuclear prelamin A recognition factor (Narf), mRNA.
4480114	0.024629	1.35234	up	-0.00936902	Kntc1_predicted	304477	PREDICTED: Rattus norvegicus kinetochore associated 1 (predicted) (Kntc1_predicted), mRNA.
6940411	0.0306328	1.39908	down	0.00600773	Crkl	287942	Rattus norvegicus v-crk sarcoma virus CT10 oncogene homolog (avian)-like (Crkl), mRNA.
780402	0.00251055	1.22259	up	-0.00571907	Gadd45a	25112	Rattus norvegicus growth arrest and DNA-damage-inducible 45 alpha (Gadd45a), mRNA.
610524	0.0173751	1.25336	down	0.0312386	Pak1ip1	361232	Rattus norvegicus PAK1 interacting protein 1 (Pak1ip1), mRNA.
730750	0.0437033	1.23423	down	-0.0484529	RGD1565346_predicted	499139	PREDICTED: Rattus norvegicus similar to expressed sequence C80587 (predicted) (RGD1565346_predicted), mRNA.
5290369	0.0348594	1.52699	down	-0.0370884	LOC311352	311352	PREDICTED: Rattus norvegicus similar to Adenosine deaminase CG11994-PA, transcript variant 2 (LOC311352), mRNA.
2640041	0.0245227	1.25789	up	0.0347575	Slc18a3	60422	Rattus norvegicus solute carrier family 18 (vesicular acetylcholine), member 3 (Slc18a3), mRNA.
6020424	0.00295471	1.3545	down	-0.00248164	RGD1561747_predicted	499132	PREDICTED: Rattus norvegicus similar to RGS9-1 anchor protein (predicted) (RGD1561747_predicted), mRNA.
510433	0.0382466	1.21628	down	0.0161312	Ttc3_predicted	360702	PREDICTED: Rattus norvegicus tetratricopeptide repeat domain 3 (predicted) (Ttc3_predicted), mRNA.
6550563	0.0247049	1.21118	down	0.036327	RGD1305350_predicted	313699	PREDICTED: Rattus norvegicus similar to RIKEN cDNA 2510039O18 (predicted) (RGD1305350_predicted), mRNA.
6840008	0.0147261	1.23904	up	-0.0108095	Slc26a6_predicted	301010	PREDICTED: Rattus norvegicus solute carrier family 26, member 6 (predicted) (Slc26a6_predicted), mRNA.
2760435	0.0126984	1.36176	down	-0.00238568	LOC687406	687406	PREDICTED: Rattus norvegicus similar to tRNA nucleotidyl transferase, CCA-adding, 1, transcript variant 2 (LOC687406), mRNA.
5700450	0.0410537	1.22163	down	-0.0483179	Kcns1	117023	Rattus norvegicus K+ voltage-gated channel, subfamily S, 1 (Kcns1), mRNA.
770458	0.0485956	1.41528	down	-0.00510263	Ubr7	314399	Rattus norvegicus ubiquitin protein ligase E3 component n-recognin 7 (putative) (Ubr7), mRNA.
3390025	0.0223073	1.52526	down	-0.0415782	Dhx36_predicted	310461	PREDICTED: Rattus norvegicus DEAH (Asp-Glu-Ala-His) box polypeptide 36 (predicted) (Dhx36_predicted), mRNA.
2120253	0.00332078	1.23007	down	0.00900137	MGC94720	293738	Rattus norvegicus similar to hypothetical protein MGC2574 (MGC94720), mRNA.
6100494	0.0276567	1.20792	up	0.0118703	RGD1310376_predicted	298404	PREDICTED: Rattus norvegicus similar to hypothetical protein FLJ14642 (predicted) (RGD1310376_predicted), mRNA.
60008	0.0284736	1.42437	up	-0.0640629	Cxcl13	498335	Rattus norvegicus chemokine (C-X-C motif) ligand 13 (Cxcl13), mRNA.
4010438	0.0211007	1.20044	down	-0.00802875	RGD1562665_predicted	362936	PREDICTED: Rattus norvegicus similar to 1500031N24Rik protein (predicted) (RGD1562665_predicted), mRNA.
360524	0.00340572	1.24183	down	-0.0248444	RGD1311578	298748	Rattus norvegicus similar to PRO1853 homolog (RGD1311578), mRNA.
3940079	0.0419484	1.25729	down	-0.0669447	RGD1305514_predicted	361736	PREDICTED: Rattus norvegicus similar to expressed sequence AV312086 (predicted) (RGD1305514_predicted), mRNA.
5550722	0.0241307	1.22238	up	0.0109515	RGD1564698_predicted	497882	PREDICTED: Rattus norvegicus similar to ribosomal protein S10 (predicted) (RGD1564698_predicted), mRNA.
630239	0.0429769	1.22946	up	-0.0407836	RGD1564698_predicted	497882	PREDICTED: Rattus norvegicus similar to ribosomal protein S10 (predicted) (RGD1564698_predicted), mRNA.
6560082	0.00506432	1.20494	down	0.0181999	Eif2b5	192234	Rattus norvegicus eukaryotic translation initiation factor 2B, subunit 5 epsilon (Eif2b5), mRNA.
6180095	0.0113495	1.61805	down	-0.0261292	RGD1564482_predicted	500568	PREDICTED: Rattus norvegicus RGD1564482 (predicted) (RGD1564482_predicted), mRNA.
70500	0.042304	1.29849	down	0.0520444	Senp1_predicted	300193	PREDICTED: Rattus norvegicus SUMO1/sentrin specific protease 1 (predicted) (Senp1_predicted), mRNA.
460286	0.0134367	1.3153	up	-0.0439776	Ahdc1_predicted	362617	PREDICTED: Rattus norvegicus AT hook, DNA binding motif, containing 1 (predicted) (Ahdc1_predicted), mRNA.
3610433	0.0255355	1.2153	down	0.0369698	RGD1310835_predicted	288447	PREDICTED: Rattus norvegicus hypothetical LOC288447 (predicted) (RGD1310835_predicted), mRNA.
4780347	0.0379712	1.4523	down	0.0296363	RGD1561053_predicted	500000	PREDICTED: Rattus norvegicus similar to Claudin 12 (predicted) (RGD1561053_predicted), mRNA.
1690411	0.00698379	1.50431	down	-0.0532156	LOC686477	686477	PREDICTED: Rattus norvegicus similar to chromosome 6 open reading frame 106 isoform a (LOC686477), mRNA.
2900332	0.0150477	1.20586	down	-0.0148036	Fuca2	292485	Rattus norvegicus fucosidase, alpha-L- 2, plasma (Fuca2), mRNA.
6900440	0.0118949	1.59335	down	-0.0404067	RGD1305797_predicted	298186	PREDICTED: Rattus norvegicus similar to hypothetical protein FLJ33868 (predicted) (RGD1305797_predicted), mRNA.
3850408	0.00374574	1.25867	up	-0.0322757	Spats2_predicted	300221	PREDICTED: Rattus norvegicus spermatogenesis associated, serine-rich 2 (predicted) (Spats2_predicted), mRNA.
6510100	0.0130809	1.298	down	0.0356137	RGD1308380_predicted	305443	PREDICTED: Rattus norvegicus similar to RIKEN cDNA 2310079F23 (predicted) (RGD1308380_predicted), mRNA.
7000398	0.0277621	1.20451	down	-0.0194843	Birc2	60371	Rattus norvegicus baculoviral IAP repeat-containing 2 (Birc2), mRNA.
5690746	0.0422505	1.34771	down	0.0733659	Eda2r_predicted	296872	PREDICTED: Rattus norvegicus ectodysplasin A2 isoform receptor (predicted) (Eda2r_predicted), mRNA.
580050	0.0171905	1.47681	down	0.0202769	Rb1	24708	PREDICTED: Rattus norvegicus retinoblastoma 1 (Rb1), mRNA.
5290082	0.0351933	1.20291	down	-0.00373387	Dnah11	117253	PREDICTED: Rattus norvegicus dynein, axonemal, heavy polypeptide 11 (Dnah11), mRNA.
3120400	0.00276333	1.49741	down	-0.0164866	Kcnip2	56817	Rattus norvegicus Kv channel-interacting protein 2 (Kcnip2), transcript variant a, mRNA.
4850619	0.00120977	1.63021	down	-0.0281248	LOC499624	499624	PREDICTED: Rattus norvegicus similar to KIAA0669 gene product (LOC499624), mRNA.
7000164	0.0137561	1.51872	down	0.0258598	LOC499837	499837	PREDICTED: Rattus norvegicus LOC499837 (LOC499837), mRNA.
2450647	0.0403332	1.27887	down	0.00401908	RGD1565941_predicted	295378	PREDICTED: Rattus norvegicus similar to Vav 3 oncogene (predicted) (RGD1565941_predicted), mRNA.
3840056	0.0472305	1.21562	down	-0.0617051	Cdan1_predicted	311348	PREDICTED: Rattus norvegicus congenital dyserythropoietic anemia, type I (predicted) (Cdan1_predicted), mRNA.
1400152	0.0393297	1.37782	down	0.013816	LOC310013	310013	PREDICTED: Rattus norvegicus hypothetical LOC310013 (LOC310013), mRNA.
6040427	6.53824e-05	1.22026	down	0.00144553	Amigo2	300186	Rattus norvegicus adhesion molecule with Ig like domain 2 (Amigo2), mRNA.
2630538	0.0370629	1.26605	down	-0.000548899	Dcun1d1_predicted	310324	PREDICTED: Rattus norvegicus DCN1, defective in cullin neddylation 1, domain containing 1 (S. cerevisiae) (predicted) (Dcun1d1_predicted), mRNA.
130487	0.0085414	2.16619	up	0.0696547	isg12(b)	299269	PREDICTED: Rattus norvegicus putative ISG12(b) protein (isg12(b)), mRNA.
2480398	0.0462341	1.25808	down	-0.0395213	Polh_predicted	316235	PREDICTED: Rattus norvegicus polymerase (DNA directed), eta (RAD 30 related) (predicted) (Polh_predicted), mRNA.
1450164	0.0278569	1.26916	up	-0.0367813	Fscn2_predicted	303741	PREDICTED: Rattus norvegicus fascin homolog 2, actin-bundling protein, retinal (Strongylocentrotus purpuratus) (predicted) (Fscn2_predicted), mRNA.
6110133	0.0336261	1.26266	down	-0.0193252	LOC316415	316415	PREDICTED: Rattus norvegicus similar to hypothetical protein D630010C10 (predicted) (LOC316415), mRNA.
3780408	0.00157065	1.23351	down	0.0182291	Nup54	53372	Rattus norvegicus nucleoporin 54 (Nup54), mRNA.
4150671	0.0253722	1.20024	down	-0.0103321	Nap1l3	170914	Rattus norvegicus nucleosome assembly protein 1-like 3 (Nap1l3), mRNA.
3440093	0.042938	1.20661	down	0.0199516	Gspt1	24420	Rattus norvegicus G1 to S phase transition 1 (Gspt1), mRNA.
6110017	0.0141723	1.27164	down	-0.0234959	Hrg	171016	Rattus norvegicus histidine-rich glycoprotein (Hrg), mRNA.
670280	0.0329333	1.30325	down	0.0994262	Taar1	113914	Rattus norvegicus trace-amine-associated receptor 1 (Taar1), mRNA.
1980411	0.0174435	1.38275	down	0.00487965	Josd1	315134	Rattus norvegicus Josephin domain containing 1 (Josd1), mRNA.
6130072	0.00316638	1.22488	down	-0.012832	Zcchc10	360524	PREDICTED: Rattus norvegicus zinc finger, CCHC domain containing 10, transcript variant 2 (Zcchc10), mRNA.
2680458	0.0012366	1.38081	down	-0.00690508	Zfp96	266716	Rattus norvegicus zinc finger protein 96 (Zfp96), mRNA.
4590181	0.0163785	1.28677	down	0.0249873	Tymp	315219	Rattus norvegicus thymidine phosphorylase (Tymp), mRNA.
4230180	0.0132442	1.35203	down	0.0387326	Dcun1d3	309035	Rattus norvegicus DCN1, defective in cullin neddylation 1, domain containing 3 (S. cerevisiae) (Dcun1d3), mRNA.
2640609	0.0472986	1.42715	down	0.0400508	Aspn	306805	Rattus norvegicus asporin (Aspn), mRNA.
3130278	0.0497953	1.28316	down	-0.0660222	Pde1c	81742	Rattus norvegicus phosphodiesterase 1C (Pde1c), mRNA.
6620403	0.0355204	1.29756	down	-0.0721728	LOC500735	500735	PREDICTED: Rattus norvegicus similar to immunoglobulin heavy chain variable region (LOC500735), mRNA.
6760138	0.00855486	1.45673	down	0.021162	Sirt1_predicted	309757	PREDICTED: Rattus norvegicus sirtuin 1 ((silent mating type information regulation 2, homolog) 1 (S. cerevisiae) (predicted) (Sirt1_predicted), mRNA.
6550138	0.0419188	1.68821	up	0.0558023	Myc	24577	Rattus norvegicus myelocytomatosis oncogene (Myc), mRNA.
5890711	0.0093283	1.30875	down	-0.00288665	Rabggtb	25533	Rattus norvegicus Rab geranylgeranyltransferase, beta subunit (Rabggtb), mRNA.
3190128	0.0417718	1.3196	down	0.0024516	Cxcr3	84475	Rattus norvegicus chemokine (C-X-C motif) receptor 3 (Cxcr3), mRNA.
6940471	0.0107096	1.21397	down	0.0140572	Fut8	432392	Rattus norvegicus fucosyltransferase 8 (alpha (1,6) fucosyltransferase) (Fut8), mRNA.
2370706	0.022803	1.38659	down	0.139035	Kif20a_predicted	361308	PREDICTED: Rattus norvegicus kinesin family member 20A (predicted) (Kif20a_predicted), mRNA.
50239	0.0114566	1.23043	down	-0.0349597	RGD1562823_predicted	500907	PREDICTED: Rattus norvegicus similar to RIKEN cDNA 2510038A11 (predicted) (RGD1562823_predicted), mRNA.
2760646	0.00552452	1.32355	down	-0.0618197	RGD1562346_predicted	295274	PREDICTED: Rattus norvegicus similar to histone H2b-613 (predicted) (RGD1562346_predicted), mRNA.
780176	0.0031494	1.23623	down	0.00164914	Rap1a	295347	Rattus norvegicus RAP1A, member of RAS oncogene family (Rap1a), mRNA.
6420309	0.00363473	1.28081	down	-0.0254902	LOC503267	503267	PREDICTED: Rattus norvegicus similar to ribosomal protein L36 (LOC503267), mRNA.
3610092	0.00830871	1.27538	down	0.0192629	Orc4l	295596	Rattus norvegicus origin recognition complex, subunit 4-like (yeast) (Orc4l), mRNA.
3360504	0.00379159	1.4617	up	-0.027939	Spsb1_predicted	313722	PREDICTED: Rattus norvegicus splA/ryanodine receptor domain and SOCS box containing 1 (predicted) (Spsb1_predicted), mRNA.
6860056	0.00528774	1.39975	down	0.0491593	Dbp	24309	Rattus norvegicus D site albumin promoter binding protein (Dbp), mRNA.
6550601	0.00551123	1.3523	down	-0.00974309	RGD1310474_predicted	314169	PREDICTED: Rattus norvegicus similar to KIAA0423 (predicted) (RGD1310474_predicted), mRNA.
3710176	0.00856989	1.41561	down	-0.0171901	Prkca	24680	PREDICTED: Rattus norvegicus protein kinase C, alpha (Prkca), mRNA.
6900040	0.0286524	1.25119	down	-0.0593917	LOC501212	501212	PREDICTED: Rattus norvegicus LOC501212 (LOC501212), mRNA.
1230168	0.0100006	1.42719	down	0.0134836	Snx13_predicted	362731	PREDICTED: Rattus norvegicus sorting nexin 13 (predicted) (Snx13_predicted), mRNA.
1580142	0.000102279	1.33919	down	-0.00486302	Gtf2e1	303918	PREDICTED: Rattus norvegicus general transcription factor II E, polypeptide 1 (alpha subunit) (Gtf2e1), mRNA.
1570647	0.0492298	1.30773	up	-0.0306038	Gsdmdc1_predicted	315084	PREDICTED: Rattus norvegicus gasdermin domain containing 1 (predicted) (Gsdmdc1_predicted), mRNA.
6760156	0.0303883	1.20125	down	-0.0252196	Chfr	288734	Rattus norvegicus checkpoint with forkhead and ring finger domains (Chfr), mRNA.
2680156	0.0466029	1.30045	up	-0.00883114	LOC308719	308719	PREDICTED: Rattus norvegicus similar to ribosomal protein L27a (LOC308719), mRNA.
5290647	0.0014661	1.25125	down	-0.0253276	Tnr	25567	Rattus norvegicus tenascin R (Tnr), mRNA.
4920377	0.0403598	1.20344	down	0.00259739	Ccnb1ip1	498492	Rattus norvegicus cyclin B1 interacting protein 1 (Ccnb1ip1), mRNA.
7050497	0.000450518	1.3323	down	0.00159663	Ccnb1ip1	498492	Rattus norvegicus cyclin B1 interacting protein 1 (Ccnb1ip1), mRNA.
3360017	0.0491047	1.25166	down	-0.0198706	Mon2	314894	PREDICTED: Rattus norvegicus MON2 homolog (yeast) (Mon2), mRNA.
6040600	0.0081855	1.21066	up	0.0401708	Shkbp1_predicted	292735	PREDICTED: Rattus norvegicus Sh3kbp1 binding protein 1 (predicted) (Shkbp1_predicted), mRNA.
3360577	0.00454394	1.27042	down	-0.0162438	Cdkl1	314198	Rattus norvegicus cyclin-dependent kinase-like 1 (CDC2-related kinase) (Cdkl1), mRNA.
4150280	0.00447108	1.40362	down	0.0111655	St7l	295344	Rattus norvegicus suppression of tumorigenicity 7-like (St7l), mRNA.
2350215	0.00991366	1.20429	down	0.0218836	Dnaja1	65028	Rattus norvegicus DnaJ (Hsp40) homolog, subfamily A, member 1 (Dnaja1), mRNA.
3170671	0.00165323	1.20874	up	0.0205213	LOC361283	361283	PREDICTED: Rattus norvegicus similar to ORF2 consensus sequence encoding endonuclease and reverse transcriptase minus RNaseH (LOC361283), mRNA.
2450603	0.00387598	1.6442	down	-0.12771	Zbtb2_predicted	308126	PREDICTED: Rattus norvegicus zinc finger and BTB domain containing 2 (predicted) (Zbtb2_predicted), mRNA.
4060372	0.0361088	1.32221	down	-0.0336156	Tsen2	312649	Rattus norvegicus tRNA splicing endonuclease 2 homolog (S. cerevisiae) (Tsen2), mRNA.
4010364	0.0197175	1.22301	down	-0.0081619	RGD1563669_predicted	497914	PREDICTED: Rattus norvegicus similar to Mediator of RNA polymerase II transcription, subunit 9 homolog (predicted) (RGD1563669_predicted), mRNA.
6770132	0.0129118	1.23576	down	0.0392521	RGD1566120_predicted	497904	PREDICTED: Rattus norvegicus similar to novel protein (predicted) (RGD1566120_predicted), mRNA.
6590280	0.0463932	1.52035	up	0.08919	Map4k4_predicted	301363	PREDICTED: Rattus norvegicus mitogen-activated protein kinase kinase kinase kinase 4 (predicted), transcript variant 6 (Map4k4_predicted), mRNA.
2940315	0.0128508	1.32845	down	-0.0228463	Foxo1a	84482	PREDICTED: Rattus norvegicus forkhead box O1A (Foxo1a), mRNA.
6510537	0.0109632	1.48724	up	-0.0770803	Map4k1_predicted	292763	PREDICTED: Rattus norvegicus mitogen activated protein kinase kinase kinase kinase 1 (predicted) (Map4k1_predicted), mRNA.
1500072	0.00873877	1.23065	up	0.0454954	Hbegf	25433	Rattus norvegicus heparin-binding EGF-like growth factor (Hbegf), mRNA.
6650451	0.00534637	1.24057	down	-0.0117058	Tfb2m	289307	Rattus norvegicus transcription factor B2, mitochondrial (Tfb2m), nuclear gene encoding mitochondrial protein, mRNA.
6660341	0.033721	1.48684	down	0.100008	LOC311716	311716	PREDICTED: Rattus norvegicus similar to Protein KIAA1510 precursor (LOC311716), mRNA.
4730184	0.0441986	1.22227	down	-0.00961626	RGD1564820_predicted	301436	PREDICTED: Rattus norvegicus similar to potassium channel tetramerisation domain containing 18 (predicted) (RGD1564820_predicted), mRNA.
5390537	0.00802395	1.2731	down	-0.00674343	RGD1308317_predicted	306630	PREDICTED: Rattus norvegicus similar to 1110065L07Rik protein (predicted) (RGD1308317_predicted), mRNA.
7150743	0.0230839	1.46033	up	0.216635	Cd37	29185	Rattus norvegicus CD37 molecule (Cd37), mRNA.
430286	0.0315327	1.21962	down	0.0251654	Zfp354a	24522	Rattus norvegicus zinc finger protein 354A (Zfp354a), mRNA.
5360288	0.0135236	1.26921	up	-0.0522593	Lap3	289668	Rattus norvegicus leucine aminopeptidase 3 (Lap3), mRNA.
580672	0.00780092	1.32205	up	-0.0103026	Mettl7a	315306	Rattus norvegicus methyltransferase like 7A (Mettl7a), mRNA.
630309	0.0228284	1.33157	down	-0.0118521	Hps3_predicted	310288	PREDICTED: Rattus norvegicus Hermansky-Pudlak syndrome 3 (predicted) (Hps3_predicted), mRNA.
4730139	0.0251304	1.34708	down	0.00549531	RGD1562559_predicted	310460	PREDICTED: Rattus norvegicus similar to SH3-containing guanine nucleotide exchange factor (predicted) (RGD1562559_predicted), mRNA.
2450348	0.00531458	1.21676	down	0.000341833	Magi2	113970	Rattus norvegicus membrane associated guanylate kinase, WW and PDZ domain containing 2 (Magi2), mRNA.
6180129	0.0250625	2.40027	down	-0.0753559	Rgr_predicted	306307	PREDICTED: Rattus norvegicus retinal G protein coupled receptor (predicted) (Rgr_predicted), mRNA.
2640215	0.0179541	1.329	up	0.0505111	Gadd45b	299626	Rattus norvegicus growth arrest and DNA-damage-inducible 45 beta (Gadd45b), mRNA.
460193	0.00271873	1.30495	down	0.0364239	LOC360713	360713	PREDICTED: Rattus norvegicus similar to pleckstrin homology-like domain, family B, member 2 (LOC360713), mRNA.
3450168	0.0112424	1.28629	down	0.0201852	Wdr75	314545	PREDICTED: Rattus norvegicus WD repeat domain 75 (Wdr75), mRNA.
3940082	0.00385559	1.40193	down	-0.018587	Prc1_predicted	308761	PREDICTED: Rattus norvegicus protein regulator of cytokinesis 1 (predicted) (Prc1_predicted), mRNA.
380619	0.0261063	1.23693	down	-0.0243639	RGD1560104_predicted	501005	PREDICTED: Rattus norvegicus similar to Complexin III (predicted) (RGD1560104_predicted), mRNA.
3440152	0.000306407	1.24454	down	-0.0027262	Rlbp1_predicted	293049	PREDICTED: Rattus norvegicus retinaldehyde binding protein 1 (predicted) (Rlbp1_predicted), mRNA.
1050341	0.0364711	1.23978	down	0.00225234	Dnajc2	116456	Rattus norvegicus DnaJ (Hsp40) homolog, subfamily C, member 2 (Dnajc2), mRNA.
1500010	0.0208686	1.3279	up	-0.00869155	RGD1565350_predicted	362513	PREDICTED: Rattus norvegicus similar to Shb protein (predicted) (RGD1565350_predicted), mRNA.
5720609	0.00830716	1.45161	down	0.0451139	Col2a1	25412	Rattus norvegicus collagen, type II, alpha 1 (Col2a1), mRNA.
4590014	0.0217609	1.35926	down	-0.020439	Znf292	50552	Rattus norvegicus zinc finger protein 292 (Znf292), mRNA.
4070309	0.00439387	1.25172	down	0.0351205	RGD1565022_predicted	296580	PREDICTED: Rattus norvegicus similar to calmodulin regulated spectrin-associated protein 1 (predicted) (RGD1565022_predicted), mRNA.
5900086	0.0146691	1.34781	down	0.0884372	LOC361230	361230	PREDICTED: Rattus norvegicus Ac1258 (LOC361230), mRNA.
5570300	0.0063039	1.20478	up	0.0181219	Galnt14	313878	Rattus norvegicus UDP-N-acetyl-alpha-D-galactosamine:polypeptide N-acetylgalactosaminyltransferase 14 (GalNAc-T14) (Galnt14), mRNA.
430563	0.041709	1.6384	down	-0.198927	Slco1a5	80900	Rattus norvegicus solute carrier organic anion transporter family, member 1a5 (Slco1a5), mRNA.
2680750	0.0120313	1.35414	down	0.0496787	Zfp472	314587	Rattus norvegicus zinc finger protein 472 (Zfp472), mRNA.
4070609	0.00879736	1.21129	down	0.0317477	RGD1309784	363099	Rattus norvegicus similar to ribosomal protein L24-like; 60S ribosomal protein L30 isolog; my024 protein; homolog of yeast ribosomal like protein 24 (RGD1309784), mRNA.
3850075	0.0303678	1.33309	up	0.0404403	Arhgdib	362456	Rattus norvegicus Rho, GDP dissociation inhibitor (GDI) beta (Arhgdib), mRNA.
5700338	0.0279525	1.24	down	-0.00392085	Cep76	291540	PREDICTED: Rattus norvegicus centrosomal protein 76 (Cep76), mRNA.
4810324	0.0137297	1.27924	down	-0.0542417	RGD1559440_predicted	312166	PREDICTED: Rattus norvegicus similar to Ca2+-dependent activator for secretion protein 2 (predicted) (RGD1559440_predicted), mRNA.
6840672	0.000552223	1.29382	down	-0.0227529	Med20	316209	Rattus norvegicus mediator complex subunit 20 (Med20), mRNA.
2370129	0.0140076	1.49176	down	0.107353	RGD1563481_predicted	502357	PREDICTED: Rattus norvegicus similar to olfactory receptor Olfr574 (predicted) (RGD1563481_predicted), mRNA.
6400168	0.00821914	1.55866	down	0.0322536	Etv4_predicted	360635	PREDICTED: Rattus norvegicus ets variant gene 4 (E1A enhancer binding protein, E1AF) (predicted) (Etv4_predicted), mRNA.
4060441	0.0384374	1.3639	down	0.00425041	Smarcad1_predicted	312398	PREDICTED: Rattus norvegicus SWI/SNF-related, matrix-associated actin-dependent regulator of chromatin, subfamily a, containing DEAD/H box 1` (predicted) (Smarcad1_predicted), mRNA.
60075	0.0461756	1.28785	up	-0.0662618	RGD1560729_predicted	366411	PREDICTED: Rattus norvegicus similar to ribosomal protein S24 (predicted) (RGD1560729_predicted), mRNA.
5700239	0.0122888	1.34705	down	-0.0389473	Baat	29725	Rattus norvegicus bile acid-Coenzyme A: amino acid N-acyltransferase (Baat), mRNA.
6400458	0.00421926	1.42963	up	0.0131711	Nbeal2_predicted	316014	PREDICTED: Rattus norvegicus neurobeachin-like 2 (predicted) (Nbeal2_predicted), mRNA.
4590020	0.017087	1.25207	down	0.0222908	RGD1305274_predicted	298377	PREDICTED: Rattus norvegicus similar to RIKEN cDNA 2010305A19 (predicted) (RGD1305274_predicted), mRNA.
1850673	2.46457e-05	1.25818	down	-0.00593007	Ndnl2	309259	PREDICTED: Rattus norvegicus necdin-like 2 (Ndnl2), mRNA.
3940402	0.00251299	1.22855	up	-0.0155039	RGD1559673_predicted	499211	PREDICTED: Rattus norvegicus similar to hypothetical protein PP1665 (predicted) (RGD1559673_predicted), mRNA.
5420647	0.000107532	1.23591	up	0.000537515	Xrcc1	84495	Rattus norvegicus X-ray repair complementing defective repair in Chinese hamster cells 1 (Xrcc1), mRNA.
6760133	0.00145359	1.3877	down	-0.00577778	Art3	305235	Rattus norvegicus ADP-ribosyltransferase 3 (Art3), mRNA.
2690114	0.0115096	1.43334	down	0.00598609	Sdad1	289504	Rattus norvegicus SDA1 domain containing 1 (Sdad1), mRNA.
4540025	0.0487092	1.22959	down	-0.0319588	Tmeff1	63845	PREDICTED: Rattus norvegicus transmembrane protein with EGF-like and two follistatin-like domains 1 (Tmeff1), mRNA.
6840082	0.0173436	1.24659	down	0.0048089	LOC682182	682182	PREDICTED: Rattus norvegicus similar to Galectin-5 (RL-18) (LOC682182), mRNA.
4850168	0.0116802	1.62872	down	0.0142632	Cbfa2t2_predicted	296293	PREDICTED: Rattus norvegicus core-binding factor, runt domain, alpha subunit 2; translocated to, 2 (predicted) (Cbfa2t2_predicted), mRNA.
2900161	0.00720853	1.28659	down	-0.0275259	MGC72612	494340	Rattus norvegicus similar to expressed sequence AI449175 (MGC72612), mRNA.
6760148	0.0432044	1.2529	down	0.0447323	Rbm25_predicted	366693	PREDICTED: Rattus norvegicus RNA binding motif protein 25 (predicted) (Rbm25_predicted), mRNA.
630364	0.0172097	1.20133	down	-0.0296646	Casc3	259170	Rattus norvegicus cancer susceptibility candidate 3 (Casc3), mRNA.
2900019	0.00651111	1.25109	down	0.00893408	Them4	361992	Rattus norvegicus thioesterase superfamily member 4 (Them4), mRNA.
3840746	0.0336559	1.34712	down	-0.0126322	Tigd5_predicted	300034	PREDICTED: Rattus norvegicus tigger transposable element derived 5 (predicted) (Tigd5_predicted), mRNA.
4060131	0.00171809	1.2389	down	-0.0238053	Vps45	64516	Rattus norvegicus vacuolar protein sorting 45 homolog (S. cerevisiae) (Vps45), mRNA.
6840333	0.0158842	1.40612	down	0.0131916	Taf1_predicted	317256	PREDICTED: Rattus norvegicus TAF1 RNA polymerase II, TATA box binding protein (TBP)-associated factor (predicted) (Taf1_predicted), mRNA.
870047	0.0414788	1.30731	down	-0.0688411	Napg	307382	PREDICTED: Rattus norvegicus N-ethylmaleimide-sensitive factor attachment protein, gamma (Napg), mRNA.
1230215	0.0492663	1.22094	down	-0.0219682	LOC315973	315973	PREDICTED: Rattus norvegicus similar to 5730439E10Rik protein (predicted) (LOC315973), mRNA.
2760452	0.0124332	1.20203	down	-0.0495316	Osbp2_predicted	305475	PREDICTED: Rattus norvegicus oxysterol binding protein 2 (predicted) (Osbp2_predicted), mRNA.
5360465	0.000627744	1.52558	up	-0.0114661	Srcrb4d_predicted	304401	PREDICTED: Rattus norvegicus scavenger receptor cysteine rich domain containing, group B (4 domains) (predicted) (Srcrb4d_predicted), mRNA.
7050093	0.00773203	1.35665	up	0.0130285	RGD1560139_predicted	501555	PREDICTED: Rattus norvegicus similar to Retinoic acid induced 2 (predicted) (RGD1560139_predicted), mRNA.
1660358	0.0153218	1.35115	down	-0.0180044	Usp1	313387	Rattus norvegicus ubiquitin specific peptdiase 1 (Usp1), mRNA.
2060368	0.0109364	1.30124	down	0.0380687	Opn1mw	89810	Rattus norvegicus opsin 1 (cone pigments), medium-wave-sensitive (Opn1mw), mRNA.
6760239	0.00195407	1.2464	down	-0.00751471	Clns1a	65160	Rattus norvegicus chloride channel, nucleotide-sensitive, 1A (Clns1a), mRNA.
450603	0.0372553	1.34031	down	0.00214225	Lrrc17	502715	Rattus norvegicus leucine rich repeat containing 17 (Lrrc17), mRNA.
780484	0.0161967	1.69659	down	-0.0122612	RGD1565640_predicted	503227	PREDICTED: Rattus norvegicus similar to IQ motif containing F1 (predicted) (RGD1565640_predicted), mRNA.
7100441	0.00283123	1.43752	down	-0.089224	C5	362119	PREDICTED: Rattus norvegicus complement component 5 (C5), mRNA.
1660398	0.02614	1.22515	down	0.0257548	Ubxn4	304766	Rattus norvegicus UBX domain protein 4 (Ubxn4), mRNA.
