# Supplementary material for: Chronic insulin treatment of diabetes does not fully normalize alterations in the retinal transcriptome
Source: BMC Med Genomics. 2011 May 15;4:40. doi: 10.1186/1755-8794-4-40 (PMC3113923; doi:10.1186/1755-8794-4-40)
Supplement: Additional file 4 — Normalized probes. Microarray data for the probes in the Normalized cluster. Data provided includes the Illumina ProbeID, p-value for each pair-wise comparison, fold change and direction of regulation for each pairwise comparison, gene symbol, Entrez Gene ID#, and gene name. [file 1755-8794-4-40-S4.XLS]

## Sheet: Additional File 4 -Normalized
ProbeID	p-value (Diabetic Vs Control)	FCAbsolute (Diabetic Vs Control)	regulation (Diabetic Vs Control)	p-value (Diabetic+Insulin Vs Control)	FCAbsolute (Diabetic+Insulin Vs Control)	regulation (Diabetic+Insulin Vs Control)	Symbol	Entrez_Gene_ID	Definition
4050576	0.00739761	1.99755	down	0.0219705	2.33382	up	Jun	24516	Rattus norvegicus Jun oncogene (Jun), mRNA.
6100044	0.00285865	1.37264	down	0.00648347	1.39031	up	Espn	56227	Rattus norvegicus espin (Espn), mRNA.
5420044	0.0341103	1.30538	down	0.0270437	1.3474	up	Slc27a5	79111	Rattus norvegicus solute carrier family 27 (fatty acid transporter), member 5 (Slc27a5), mRNA.
1170301	0.0024654	1.20633	down	0.0065888	1.22927	up	Terf2ip	307861	Rattus norvegicus telomeric repeat binding factor 2, interacting protein (Terf2ip), mRNA.
2570040	0.0292115	1.2142	down	0.000899449	1.25925	up	Smpd2	83537	Rattus norvegicus sphingomyelin phosphodiesterase 2, neutral (Smpd2), mRNA.
5910592	0.0218355	1.25052	down	0.0370691	1.23399	up	Ubtf	25574	PREDICTED: Rattus norvegicus upstream binding transcription factor, RNA polymerase I (Ubtf), mRNA.
1570019	0.00444055	1.51192	up	0.0233519	1.30652	down	Neurl2_predicted	311633	PREDICTED: Rattus norvegicus neuralized-like 2 (Drosophila) (predicted) (Neurl2_predicted), mRNA.
1170427	4.06675e-06	1.33555	up	9.19213e-06	1.41992	down	Jup	81679	Rattus norvegicus junction plakoglobin (Jup), mRNA.
2850324	0.00489572	1.24866	down	0.00631635	1.26747	up	Mrpl1_predicted	289491	PREDICTED: Rattus norvegicus mitochondrial ribosomal protein L1 (predicted) (Mrpl1_predicted), mRNA.
5340017	0.0288651	1.5299	down	0.0229646	1.53552	up	RGD1565101_predicted	502886	PREDICTED: Rattus norvegicus similar to fork head transcription factor Fhx (predicted) (RGD1565101_predicted), mRNA.
380079	0.00182726	1.75127	down	0.019113	1.62271	up	LOC310958	310958	PREDICTED: Rattus norvegicus similar to zinc finger, ZZ domain containing 3 (LOC310958), mRNA.
4280279	0.000137073	1.26941	down	0.00707388	1.23422	up	Dctn5	308961	Rattus norvegicus dynactin 5 (Dctn5), mRNA.
1740440	0.000330646	1.5701	up	0.00160773	1.49449	down	LOC499148	499148	PREDICTED: Rattus norvegicus similar to flt3 ligand (LOC499148), mRNA.
1990687	0.0302848	1.44288	up	0.0141207	1.579	down	Cdc42ep5_predicted	361505	PREDICTED: Rattus norvegicus CDC42 effector protein (Rho GTPase binding) 5 (predicted) (Cdc42ep5_predicted), mRNA.
1580132	0.0241543	1.33531	down	0.0338441	1.44822	up	Pop1_predicted	315045	PREDICTED: Rattus norvegicus processing of precursor 1, ribonuclease P/MRP family, (S. cerevisiae) (predicted) (Pop1_predicted), mRNA.
3850731	0.0388437	1.24189	up	0.0417389	1.31841	down	RGD1564549_predicted	292654	PREDICTED: Rattus norvegicus similar to hypothetical protein FLJ20512 (predicted) (RGD1564549_predicted), mRNA.
1980138	0.00431561	1.38004	up	0.010942	1.31989	down	Tp53i11_predicted	311209	PREDICTED: Rattus norvegicus tumor protein p53 inducible protein 11 (predicted), transcript variant 1 (Tp53i11_predicted), mRNA.
3830541	0.00136691	1.35692	up	6.09681e-05	1.44296	down	RGD1307973_predicted	304469	PREDICTED: Rattus norvegicus similar to 2900002H16Rik protein (predicted) (RGD1307973_predicted), mRNA.
630047	0.00921141	1.30236	down	0.00128937	1.44008	up	LOC368001	368001	PREDICTED: Rattus norvegicus similar to B-cell CLL/lymphoma 7B isoform 1 (LOC368001), mRNA.
2510017	0.0114649	1.21744	down	0.0207742	1.21688	up	Gla_mapped	363494	PREDICTED: Rattus norvegicus galactosidase, alpha (mapped) (Gla_mapped), mRNA.
6180050	0.00306777	1.43914	up	0.00491106	1.70766	down	Mvp	64681	Rattus norvegicus major vault protein (Mvp), mRNA.
2230452	0.00296736	1.5388	down	0.0148506	1.51332	up	Gup1_predicted	301073	PREDICTED: Rattus norvegicus Gup1, glycerol uptake/transporter homolog (yeast) (predicted) (Gup1_predicted), mRNA.
60520	0.011668	2.27865	down	0.000118756	2.91465	up	Lamc2	192362	PREDICTED: Rattus norvegicus lamimin, gamma 2 (Lamc2), mRNA.
4570672	0.0217608	1.35207	down	0.0239501	1.29682	up	Vmd2l3_predicted	314847	PREDICTED: Rattus norvegicus vitelliform macular dystrophy 2-like 3 (predicted) (Vmd2l3_predicted), mRNA.
1780600	0.00766147	1.37956	down	0.0251507	1.32824	up	LOC502635	502635	PREDICTED: Rattus norvegicus similar to HMG-1 (LOC502635), mRNA.
1340520	0.000107428	1.31746	down	7.81928e-05	1.31648	up	Ccdc59_predicted	314799	PREDICTED: Rattus norvegicus coiled-coil domain containing 59 (predicted) (Ccdc59_predicted), mRNA.
4120671	0.00114629	1.54159	down	0.00288811	1.56295	up	Vegfa	83785	Rattus norvegicus vascular endothelial growth factor A (Vegfa), mRNA.
4230075	0.00401865	1.24449	down	0.00683398	1.20174	up	Phax	286917	Rattus norvegicus phosphorylated adaptor for RNA export (Phax), mRNA.
3170242	0.00108648	1.31628	down	0.00724043	1.35138	up	Ppwd1_predicted	294711	PREDICTED: Rattus norvegicus peptidylprolyl isomerase domain and WD repeat containing 1 (predicted), transcript variant 2 (Ppwd1_predicted), mRNA.
5860603	0.000551298	1.20951	down	0.000923928	1.31426	up	LOC686212	686212	PREDICTED: Rattus norvegicus similar to TP53-regulating kinase (p53-related protein kinase) (Nori-2), transcript variant 2 (LOC686212), mRNA.
2850594	0.00407355	1.23013	down	0.000636822	1.33112	up	Nle1_predicted	303372	PREDICTED: Rattus norvegicus notchless homolog 1 (Drosophila) (predicted) (Nle1_predicted), mRNA.
5270161	0.0446217	1.30587	down	0.0239681	1.49634	up	RGD1563574_predicted	499126	PREDICTED: Rattus norvegicus similar to Hypothetical protein MGC30332 (predicted) (RGD1563574_predicted), mRNA.
3780537	0.00289587	1.27624	up	0.00950399	1.2378	down	Cd302	295629	Rattus norvegicus CD302 molecule (Cd302), mRNA.
450110	0.0494664	1.23356	up	0.0494158	1.29418	down	Csrp1	29276	Rattus norvegicus cysteine and glycine-rich protein 1 (Csrp1), mRNA.
3170020	0.00875304	1.5754	up	0.0356414	1.62544	down	RT1-CE15	414789	Rattus norvegicus RT1 class I, CE15 (RT1-CE15), mRNA.
5270707	0.00112744	1.74112	down	0.00272008	1.75357	up	Gdf15	29455	Rattus norvegicus growth differentiation factor 15 (Gdf15), mRNA.
2470019	0.0122593	1.27938	down	0.0141878	1.39311	up	Foxo3_predicted	294515	PREDICTED: Rattus norvegicus forkhead box O3 (predicted) (Foxo3_predicted), mRNA.
1990377	0.011069	1.2981	down	0.00912308	1.35406	up	RGD1310992	310019	PREDICTED: Rattus norvegicus similar to hypothetical protein FLJ12787 (RGD1310992), mRNA.
7050070	0.0160893	1.27623	down	0.0415026	1.26738	up	Zdhhc6	361771	Rattus norvegicus zinc finger, DHHC domain containing 6 (Zdhhc6), mRNA.
6550427	2.6425e-06	1.34285	down	0.000377868	1.40752	up	Bxdc5	499725	PREDICTED: Rattus norvegicus brix domain containing 5, transcript variant 2 (Bxdc5), mRNA.
5570358	0.00310105	1.20932	up	0.0185632	1.24068	down	Leprot	56766	Rattus norvegicus leptin receptor overlapping transcript (Leprot), mRNA.
3610458	0.0035376	1.23184	down	3.21932e-05	1.34034	up	Xpa_predicted	298074	PREDICTED: Rattus norvegicus xeroderma pigmentosum, complementation group A (predicted) (Xpa_predicted), mRNA.
6220390	0.00131241	1.33852	down	0.00396812	1.39116	up	Qrsl1	309911	PREDICTED: Rattus norvegicus glutaminyl-tRNA synthase (glutamine-hydrolyzing)-like 1 (Qrsl1), mRNA.
2480176	0.0221404	1.55802	up	0.0390987	1.3705	down	LOC499201	499201	PREDICTED: Rattus norvegicus hypothetical gene supported by BC061525 (LOC499201), mRNA.
5050100	5.8951e-05	1.46514	down	0.00060658	1.40623	up	Drd4	25432	Rattus norvegicus dopamine receptor D4 (Drd4), mRNA.
4200025	0.00390009	1.2761	up	0.00243502	1.33986	down	Manba	310864	Rattus norvegicus mannosidase, beta A, lysosomal (Manba), mRNA.
2630725	0.00376298	1.36678	down	0.000651229	1.45771	up	Rpusd4	315550	Rattus norvegicus RNA pseudouridylate synthase domain containing 4 (Rpusd4), mRNA.
5080075	0.000112595	1.32982	down	0.00179504	1.3292	up	RGD1306595	287554	Rattus norvegicus similar to hypothetical protein (RGD1306595), mRNA.
5670066	0.0160265	1.32685	down	0.00886194	1.4773	up	LOC366107	366107	PREDICTED: Rattus norvegicus similar to remodeling and spacing factor 1 (LOC366107), mRNA.
4780692	0.00716394	1.41703	down	0.00808245	1.42362	up	RGD1563888_predicted	360692	PREDICTED: Rattus norvegicus similar to DNA segment, Chr 16, ERATO Doi 472, expressed (predicted) (RGD1563888_predicted), mRNA.
6350040	0.000204802	1.26479	down	0.00530822	1.29897	up	Tbp	117526	Rattus norvegicus TATA box binding protein (Tbp), mRNA.
1740725	0.00103606	1.31901	up	0.000498366	1.47631	down	Ier3	294235	Rattus norvegicus immediate early response 3 (Ier3), mRNA.
2470672	0.0102568	1.29101	down	0.00437968	1.40181	up	LOC302996	302996	PREDICTED: Rattus norvegicus similar to hypothetical protein FLJ34512 (LOC302996), mRNA.
6180301	0.00325541	1.24282	up	0.003869	1.21595	down	Irf1	24508	Rattus norvegicus interferon regulatory factor 1 (Irf1), mRNA.
1090687	0.000474315	1.81022	down	0.0140909	1.70622	up	Mysm1_predicted	298247	PREDICTED: Rattus norvegicus myb-like, SWIRM and MPN domains 1 (predicted) (Mysm1_predicted), mRNA.
3130372	0.00734559	1.27398	down	0.0334467	1.27149	up	Tbpl1_predicted	292173	PREDICTED: Rattus norvegicus TATA box binding protein-like 1 (predicted) (Tbpl1_predicted), mRNA.
6760195	0.00454739	1.30513	up	0.0353615	1.26439	down	Rasip1_predicted	292912	PREDICTED: Rattus norvegicus Ras interacting protein 1 (predicted) (Rasip1_predicted), mRNA.
3780156	0.00399899	1.27894	down	0.00617955	1.29551	up	Dgcr8_predicted	287954	PREDICTED: Rattus norvegicus DiGeorge syndrome critical region gene 8 (predicted) (Dgcr8_predicted), mRNA.
6220593	0.00195129	2.08437	down	0.00453622	2.13682	up	RGD1564040_predicted	313410	PREDICTED: Rattus norvegicus similar to methylenetetrahydrofolate dehydrogenase (NAD) (EC 1.5.1.15)/methenyltetrahydrofolate cyclohydrolase (EC 3.5.4.9) precursor (predicted) (RGD1564040_predicted), mRNA.
1230438	7.57347e-05	1.20559	down	0.000373515	1.21496	up	LOC498122	498122	PREDICTED: Rattus norvegicus similar to CG15908-PA (LOC498122), mRNA.
580528	0.00108994	1.31852	down	0.0452793	1.29861	up	Hcfc2	314704	Rattus norvegicus host cell factor C2 (Hcfc2), mRNA.
6940139	0.0341123	1.32082	down	0.0446877	1.31262	up	Pigh_predicted	362756	PREDICTED: Rattus norvegicus phosphatidylinositol glycan, class H (predicted) (Pigh_predicted), mRNA.
1780138	0.000990752	1.30271	down	0.0296152	1.29003	up	RGD1561833_predicted	362602	PREDICTED: Rattus norvegicus similar to RIKEN cDNA 9330177P20 (predicted) (RGD1561833_predicted), mRNA.
3060524	0.00309164	1.23775	down	0.00252895	1.26755	up	Smg7_predicted	360855	PREDICTED: Rattus norvegicus Smg-7 homolog, nonsense mediated mRNA decay factor (C. elegans) (predicted) (Smg7_predicted), mRNA.
6520519	0.000678241	1.33422	up	0.00824168	1.29772	down	Klhdc8b	306589	Rattus norvegicus kelch domain containing 8B (Klhdc8b), mRNA.
1580156	0.00111988	1.20478	down	0.000600848	1.2119	up	LOC500277	500277	PREDICTED: Rattus norvegicus similar to Ras-GTPase-activating protein binding protein 1 (ATP-dependent DNA helicase VIII) (GAP SH3-domain binding protein 1) (G3BP-1) (HDH-VIII) (LOC500277), mRNA.
60301	0.00199625	1.2943	down	0.0256802	1.26456	up	RGD1359600	307343	Rattus norvegicus LEA_4 domain containing protein RGD1359600 (RGD1359600), mRNA.
6510020	0.00268221	1.3532	down	0.0239717	1.33909	up	RGD1562550_predicted	499532	PREDICTED: Rattus norvegicus similar to hypothetical protein FLJ21657 (predicted) (RGD1562550_predicted), mRNA.
2970465	0.00237917	1.52825	up	0.0110034	1.52202	down	Mafk	246760	Rattus norvegicus v-maf musculoaponeurotic fibrosarcoma oncogene family, protein K (avian) (Mafk), mRNA.
6350441	2.0893e-05	1.53934	down	0.000268272	1.51695	up	Spink4	408233	Rattus norvegicus serine peptidase inhibitor, Kazal type 4 (Spink4), mRNA.
4070463	0.00474363	1.32532	down	0.00482788	1.41555	up	Rshl2_predicted	361476	PREDICTED: Rattus norvegicus radial spokehead-like 2 (predicted) (Rshl2_predicted), mRNA.
780044	0.000769131	1.41097	down	0.00525302	1.40163	up	Mmachc_predicted	313520	PREDICTED: Rattus norvegicus methylmalonic aciduria (cobalamin deficiency) cblC type, with homocystinuria (predicted) (Mmachc_predicted), mRNA.
5550097	0.0223125	1.31065	down	0.00840686	1.39182	up	Ndufaf1_predicted	296086	PREDICTED: Rattus norvegicus NADH dehydrogenase (ubiquinone) 1 alpha subcomplex, assembly factor 1 (predicted) (Ndufaf1_predicted), mRNA.
3520731	0.00510166	1.36803	down	0.000741912	1.47229	up	Slc1a2	29482	Rattus norvegicus solute carrier family 1 (glial high affinity glutamate transporter), member 2 (Slc1a2), transcript variant 1, mRNA.
1340152	0.00529785	1.34292	down	0.027476	1.3564	up	Brwd1_predicted	304061	PREDICTED: Rattus norvegicus bromodomain and WD repeat domain containing 1 (predicted) (Brwd1_predicted), mRNA.
3520082	0.00572894	1.31224	down	0.0443195	1.29857	up	Ccnl1	114121	Rattus norvegicus cyclin L1 (Ccnl1), mRNA.
1690132	0.00104597	1.23064	down	0.009875	1.21957	up	LOC309035	309035	PREDICTED: Rattus norvegicus hypothetical LOC309035 (predicted) (LOC309035), mRNA.
4050563	0.0369598	1.21699	down	0.000245988	1.22062	up	Cdo1	81718	Rattus norvegicus cysteine dioxygenase, type I (Cdo1), mRNA.
1190301	0.0360605	1.21746	down	0.0170964	1.32388	up	LOC365814	365814	PREDICTED: Rattus norvegicus similar to RIKEN cDNA 1200009B18 (LOC365814), mRNA.
4850673	0.00860492	1.5873	down	0.00801509	1.74322	up	Eif1ad	293673	Rattus norvegicus eukaryotic translation initiation factor 1A domain containing (Eif1ad), mRNA.
6370121	0.0216196	1.21985	down	0.0155925	1.25022	up	Cpsf2_predicted	299256	PREDICTED: Rattus norvegicus cleavage and polyadenylation specific factor 2 (predicted) (Cpsf2_predicted), mRNA.
5390017	0.000234369	1.6657	down	0.0113668	1.44455	up	Fbxo28_predicted	305105	PREDICTED: Rattus norvegicus F-box protein 28 (predicted) (Fbxo28_predicted), mRNA.
3520706	0.00660871	1.43494	down	0.00220398	1.71201	up	RGD1564708_predicted	307253	PREDICTED: Rattus norvegicus similar to RIKEN cDNA 3110023G01 (predicted) (RGD1564708_predicted), mRNA.
4570278	0.00140803	1.25945	down	0.00253708	1.28986	up	RGD1311624	309001	PREDICTED: Rattus norvegicus similar to KIAA0339 protein (RGD1311624), misc RNA.
2470471	0.000109074	1.31886	down	0.000265144	1.28604	up	Flcn	303185	Rattus norvegicus folliculin (Flcn), mRNA.
6200154	0.00323348	1.2054	down	0.00920161	1.20197	up	Crsp6	300367	PREDICTED: Rattus norvegicus cofactor required for Sp1 transcriptional activation, subunit 6 (Crsp6), mRNA.
5360594	0.00882855	1.323	down	0.0160829	1.229	up	Bwk1	296466	Rattus norvegicus Bwk1 leukemia-related gene (Bwk1), mRNA.
6510095	0.00934175	1.28401	down	0.0237498	1.20945	up	Tomm34_predicted	311621	PREDICTED: Rattus norvegicus translocase of outer mitochondrial membrane 34 (predicted), transcript variant 2 (Tomm34_predicted), mRNA.
3170112	0.000280613	1.29237	down	0.00361736	1.33531	up	LOC500150	500150	PREDICTED: Rattus norvegicus similar to tigger transposable element derived 2 (LOC500150), mRNA.
6180019	0.0441922	1.55085	up	0.0383949	1.70136	down	Stat1	25124	Rattus norvegicus signal transducer and activator of transcription 1 (Stat1), transcript variant alpha, mRNA.
4210707	0.000613242	1.29891	up	0.0104736	1.20808	down	Hsd17b8	361802	Rattus norvegicus hydroxysteroid (17-beta) dehydrogenase 8 (Hsd17b8), mRNA.
5270132	0.00959531	1.53026	down	0.0254244	1.49721	up	LOC305453	305453	PREDICTED: Rattus norvegicus similar to CG14998-PC, isoform C (LOC305453), mRNA.
6220020	0.000259724	1.29535	down	0.000105589	1.2886	up	Bxdc1_predicted	294436	PREDICTED: Rattus norvegicus brix domain containing 1 (predicted) (Bxdc1_predicted), mRNA.
2850113	0.0143001	1.37242	down	0.0367472	1.27114	up	Znf629_predicted	308998	PREDICTED: Rattus norvegicus zinc finger protein 629 (predicted) (Znf629_predicted), mRNA.
6270731	0.00885744	1.81349	up	0.000873411	1.80698	down	Chrnb4	25103	Rattus norvegicus cholinergic receptor, nicotinic, beta polypeptide 4 (Chrnb4), mRNA.
2510301	0.000455182	1.74391	up	0.0041667	1.64194	down	Slc1a5	292657	Rattus norvegicus solute carrier family 1 (neutral amino acid transporter), member 5 (Slc1a5), mRNA.
380097	0.00726201	1.26635	down	0.0192388	1.25231	up	Ecsit	300447	Rattus norvegicus ECSIT homolog (Drosophila) (Ecsit), mRNA.
870600	0.00124541	1.47912	down	0.00390058	1.41434	up	Herpud1	85430	Rattus norvegicus homocysteine-inducible, endoplasmic reticulum stress-inducible, ubiquitin-like domain member 1 (Herpud1), mRNA.
2060022	0.00130518	1.44223	down	0.000124326	1.5587	up	Mre11a	64046	Rattus norvegicus MRE11 meiotic recombination 11 homolog A (S. cerevisiae) (Mre11a), mRNA.
6400070	0.0445216	1.26793	up	0.0228205	1.33145	down	Cd99	652929	PREDICTED: Rattus norvegicus CD99 antigen (Cd99), mRNA.
2060465	0.00862198	1.42512	down	0.0151809	1.57931	up	RGD1561337_predicted	499105	PREDICTED: Rattus norvegicus similar to enhancer of polycomb homolog 2 (predicted) (RGD1561337_predicted), mRNA.
5690619	0.00179623	1.31536	down	0.00334416	1.33106	up	Angel2_predicted	305035	PREDICTED: Rattus norvegicus angel homolog 2 (Drosophila) (predicted) (Angel2_predicted), mRNA.
4670671	0.00855921	1.47704	up	0.00386118	1.69408	down	Zfp36	79426	Rattus norvegicus zinc finger protein 36 (Zfp36), mRNA.
1450706	0.0273401	1.86357	up	0.0271413	2.04426	down	C1qc	362634	Rattus norvegicus complement component 1, q subcomponent, C chain (C1qc), mRNA.
2260397	0.00156416	1.35784	down	0.00129493	1.36884	up	LOC499553	499553	PREDICTED: Rattus norvegicus similar to heterogeneous nuclear ribonucleoprotein A3 (LOC499553), mRNA.
4760066	0.0140415	1.41839	down	0.0167151	1.45704	up	RGD1311824_predicted	301466	PREDICTED: Rattus norvegicus similar to RIKEN cDNA 2310038H17 (predicted) (RGD1311824_predicted), mRNA.
520408	0.00705549	1.20916	up	0.0156913	1.20107	down	RGD1560975_predicted	309848	PREDICTED: Rattus norvegicus similar to Tubulin alpha-2 chain (Alpha-tubulin 2) (predicted) (RGD1560975_predicted), mRNA.
4730504	0.00983905	1.25591	up	0.0251165	1.24065	down	Acss2_predicted	311569	PREDICTED: Rattus norvegicus acyl-CoA synthetase short-chain family member 2 (predicted) (Acss2_predicted), mRNA.
6520022	0.0109582	1.88865	down	0.0479664	1.66908	up	Tmem27	57395	Rattus norvegicus transmembrane protein 27 (Tmem27), mRNA.
3710131	0.000169731	1.58145	up	0.00064373	1.74481	down	Tapbp	25217	Rattus norvegicus TAP binding protein (Tapbp), mRNA.
870332	0.0178621	1.31513	up	0.00642561	1.51969	down	Tec	84492	PREDICTED: Rattus norvegicus tec protein tyrosine kinase, transcript variant 4 (Tec), mRNA.
2850019	0.022931	1.23999	down	0.0122305	1.35288	up	Nol8_predicted	361221	PREDICTED: Rattus norvegicus nucleolar protein 8 (predicted) (Nol8_predicted), mRNA.
7000746	0.00449212	1.25897	up	0.0426221	1.21751	down	Ssbp4	364534	Rattus norvegicus single stranded DNA binding protein 4 (Ssbp4), mRNA.
5390195	0.00619317	1.32256	up	0.0294613	1.23289	down	RGD1561988_predicted	307449	PREDICTED: Rattus norvegicus similar to Colorectal mutant cancer protein (MCC protein) (predicted) (RGD1561988_predicted), mRNA.
2230184	0.00101768	1.36798	down	0.00188935	1.46309	up	MGC94288	293343	Rattus norvegicus similar to 4632419K20Rik protein (MGC94288), mRNA.
2100731	0.00654931	1.44207	down	0.00197232	1.6603	up	Deadc1_predicted	361453	PREDICTED: Rattus norvegicus deaminase domain containing 1 (predicted) (Deadc1_predicted), mRNA.
1690161	0.008378	1.79352	down	0.00924	1.96602	up	LOC684490	684490	PREDICTED: Rattus norvegicus similar to Bifunctional methylenetetrahydrofolate dehydrogenase/cyclohydrolase, mitochondrial precursor, transcript variant 2 (LOC684490), mRNA.
2370670	0.00432821	1.41764	down	0.0464736	1.33483	up	Crk	54245	Rattus norvegicus v-crk sarcoma virus CT10 oncogene homolog (avian) (Crk), mRNA.
2370121	0.0486813	1.27474	down	0.0166001	1.39076	up	Lars	291624	Rattus norvegicus leucyl-tRNA synthetase (Lars), mRNA.
2260041	0.0491306	1.27898	down	0.0209379	1.54336	up	RGD1562413_predicted	499470	PREDICTED: Rattus norvegicus similar to armadillo repeat containing 2 (predicted) (RGD1562413_predicted), mRNA.
3060348	0.0335414	1.22009	down	0.00718238	1.2946	up	Wdr21_predicted	362762	PREDICTED: Rattus norvegicus WD repeat domain 21 (predicted) (Wdr21_predicted), mRNA.
5890438	0.00126499	1.22934	down	0.000778455	1.26291	up	Abcf2_predicted	311959	PREDICTED: Rattus norvegicus ATP-binding cassette, sub-family F (GCN20), member 2 (predicted) (Abcf2_predicted), mRNA.
5130707	0.0336911	1.20164	up	0.00149163	1.42016	down	Lsr	64355	Rattus norvegicus lipolysis stimulated lipoprotein receptor (Lsr), mRNA.
4280170	0.000444815	1.2734	down	0.00222084	1.23072	up	Mkrn1	296988	Rattus norvegicus makorin ring finger protein 1 (Mkrn1), mRNA.
3390039	0.00324034	1.60082	down	0.0245452	1.54069	up	LOC502316	502316	PREDICTED: Rattus norvegicus similar to Zinc finger protein 566 (LOC502316), mRNA.
5900041	0.0061151	1.30379	down	0.0284269	1.25247	up	Wars	314442	Rattus norvegicus tryptophanyl-tRNA synthetase (Wars), mRNA.
5050433	1.99085e-05	1.35954	down	0.00234351	1.44423	up	RGD1566314_predicted	288106	PREDICTED: Rattus norvegicus similar to KIAA1407 (predicted) (RGD1566314_predicted), mRNA.
3840138	0.00989109	1.23947	down	0.00201531	1.28112	up	Usp19	361190	PREDICTED: Rattus norvegicus ubiquitin specific protease 19 (Usp19), mRNA.
3710110	0.0341001	1.31322	down	0.038331	1.40014	up	LOC289606	289606	PREDICTED: Rattus norvegicus similar to Gamma-aminobutyric-acid receptor alpha-2 subunit precursor (GABA(A) receptor) (LOC289606), mRNA.
6980400	0.00478645	1.67124	up	0.0202206	1.66327	down	Gltp_predicted	288707	PREDICTED: Rattus norvegicus glycolipid transfer protein (predicted) (Gltp_predicted), mRNA.
5720433	0.0260376	1.22926	up	0.00633375	1.30142	down	Glrx1	64045	Rattus norvegicus glutaredoxin 1 (thioltransferase) (Glrx1), mRNA.
2480458	0.00251084	1.22218	down	0.00312599	1.27216	up	RGD1562173_predicted	500989	PREDICTED: Rattus norvegicus similar to zinc finger protein (predicted) (RGD1562173_predicted), mRNA.
2060035	0.0175971	1.23848	up	0.00174288	1.33148	down	Pola2	85242	Rattus norvegicus polymerase (DNA directed), alpha 2 (Pola2), mRNA.
5220070	0.00166311	1.29981	down	0.0331566	1.29752	up	RGD1310592_predicted	297823	PREDICTED: Rattus norvegicus similar to RIKEN cDNA 2810013E07 (predicted) (RGD1310592_predicted), mRNA.
940400	0.00638287	1.24441	down	0.0316141	1.22822	up	Pogz_predicted	310658	PREDICTED: Rattus norvegicus pogo transposable element with ZNF domain (predicted), transcript variant 2 (Pogz_predicted), mRNA.
4230278	0.000909914	1.2142	down	0.0021662	1.22721	up	Zfp598_predicted	287119	PREDICTED: Rattus norvegicus zinc finger protein 598 (predicted) (Zfp598_predicted), mRNA.
520711	0.0124023	1.78832	down	0.00555981	1.73752	up	LOC498846	498846	PREDICTED: Rattus norvegicus similar to protocadherin gamma A1 (LOC498846), mRNA.
5890093	0.00646706	1.32443	down	0.0262309	1.3426	up	LOC310086	310086	PREDICTED: Rattus norvegicus similar to RIKEN cDNA D130064H19 (predicted) (LOC310086), mRNA.
50112	0.00528873	1.3061	down	0.0059199	1.46257	up	Pprc1_predicted	294007	PREDICTED: Rattus norvegicus peroxisome proliferative activated receptor, gamma, coactivator-related 1 (predicted) (Pprc1_predicted), mRNA.
3060687	0.00247497	1.20745	down	0.00784484	1.21165	up	Cml1	59300	Rattus norvegicus camello-like 1 (Cml1), mRNA.
2340064	0.00289214	1.20814	down	0.00501017	1.25293	up	Pip5k2c	140607	Rattus norvegicus phosphatidylinositol-4-phosphate 5-kinase, type II, gamma (Pip5k2c), mRNA.
1430603	0.00907863	1.63448	up	0.0220295	1.56527	down	Tshr	25360	Rattus norvegicus thyroid stimulating hormone receptor (Tshr), mRNA.
2060435	0.000229676	1.35295	down	0.00567961	1.25912	up	RGD1564400_predicted	295660	PREDICTED: Rattus norvegicus similar to Eukaryotic translation initiation factor 5 (eIF-5) (predicted) (RGD1564400_predicted), mRNA.
670053	0.00956678	1.23004	down	0.0126324	1.24719	up	Wbscr16_predicted	360796	PREDICTED: Rattus norvegicus Williams-Beuren syndrome chromosome region 16 homolog (human) (predicted) (Wbscr16_predicted), mRNA.
630487	0.00729171	1.2316	down	0.00121951	1.31841	up	LOC301044	301044	PREDICTED: Rattus norvegicus hypothetical LOC301044 (LOC301044), mRNA.
5130301	0.000139481	1.38753	down	0.0388515	1.30499	up	RGD1565661_predicted	361116	PREDICTED: Rattus norvegicus similar to RIKEN cDNA 3110001I22 (predicted) (RGD1565661_predicted), mRNA.
730093	0.0391627	1.29811	up	0.00922194	1.32557	down	Pcsk4	171085	Rattus norvegicus proprotein convertase subtilisin/kexin type 4 (Pcsk4), mRNA.
4760164	0.00513042	1.30465	up	0.00092267	1.37332	down	Cnp	25275	Rattus norvegicus 2',3'-cyclic nucleotide 3' phosphodiesterase (Cnp), mRNA.
460348	0.00051247	1.28484	down	0.00102496	1.24051	up	Tollip_predicted	361677	PREDICTED: Rattus norvegicus toll interacting protein (predicted) (Tollip_predicted), mRNA.
1940647	0.0104905	1.2562	down	0.0228495	1.26346	up	Grip2	171571	Rattus norvegicus glutamate receptor interacting protein 2 (Grip2), mRNA.
1980279	0.000155664	2.19768	down	3.04929e-05	2.38608	up	LOC685245	685245	PREDICTED: Rattus norvegicus similar to CG4573-PA (LOC685245), mRNA.
1410746	0.00193653	2.05441	up	0.00465393	2.5438	down	Tnfrsf1a	25625	Rattus norvegicus tumor necrosis factor receptor superfamily, member 1a (Tnfrsf1a), mRNA.
2260242	0.0323742	1.21459	up	0.010756	1.31409	down	Chka	29194	Rattus norvegicus choline kinase alpha (Chka), mRNA.
7050671	9.87012e-05	1.23585	down	0.000972333	1.2687	up	Hkr3	362668	PREDICTED: Rattus norvegicus GLI-Kruppel family member HKR3, transcript variant 1 (Hkr3), mRNA.
5900139	0.000635013	1.27699	down	0.00958387	1.21824	up	Mina	266670	Rattus norvegicus myc induced nuclear antigen (Mina), mRNA.
4540603	0.00373438	1.43733	up	0.000179152	1.60619	down	Lamp2	24944	Rattus norvegicus lysosomal-associated membrane protein 2 (Lamp2), mRNA.
60731	0.00132882	1.29539	down	0.00232122	1.38591	up	RGD1562114_predicted	500795	PREDICTED: Rattus norvegicus RGD1562114 (predicted) (RGD1562114_predicted), mRNA.
6760711	0.0142195	1.23709	down	0.00718657	1.22593	up	RGD1311066_predicted	296312	PREDICTED: Rattus norvegicus similar to RIKEN cDNA 0610011L14 gene (predicted) (RGD1311066_predicted), mRNA.
2900022	0.0354489	1.55176	down	0.0210818	1.55237	up	Pou6f1	116545	PREDICTED: Rattus norvegicus POU domain, class 6, transcription factor 1 (Pou6f1), mRNA.
6770471	0.0253731	1.29042	down	0.0488672	1.27892	up	Cldn10_predicted	290485	PREDICTED: Rattus norvegicus claudin 10 (predicted) (Cldn10_predicted), mRNA.
1090487	0.0135771	1.23516	down	0.0154844	1.25451	up	Rabl2b	362987	Rattus norvegicus RAB, member of RAS oncogene family-like 2B (Rabl2b), mRNA.
2480546	0.0170246	1.20768	up	0.00124281	1.30802	down	Hn1	287828	Rattus norvegicus hematological and neurological expressed 1 (Hn1), mRNA.
1990121	0.03386	1.20659	up	0.0355695	1.25773	down	Abhd1	313917	Rattus norvegicus abhydrolase domain containing 1 (Abhd1), mRNA.
430041	0.0139023	1.28755	down	0.0256213	1.27753	up	Ccdc91	312863	Rattus norvegicus coiled-coil domain containing 91 (Ccdc91), mRNA.
3610114	0.0130527	1.34012	down	0.0195323	1.24055	up	Rbm15b_predicted	315988	PREDICTED: Rattus norvegicus RNA binding motif protein 15B (predicted) (Rbm15b_predicted), mRNA.
6510576	0.0012232	1.40246	down	0.0185715	1.36052	up	RGD1562135_predicted	499979	PREDICTED: Rattus norvegicus RGD1562135 (predicted) (RGD1562135_predicted), mRNA.
2570014	0.000984168	1.3559	down	0.00702405	1.3591	up	Dusp12	64014	Rattus norvegicus dual specificity phosphatase 12 (Dusp12), mRNA.
1230086	0.0189017	1.20103	down	0.00399676	1.28186	up	Fbxw9	288921	PREDICTED: Rattus norvegicus F-box and WD-40 domain protein 9 (Fbxw9), mRNA.
5900110	0.00351394	1.21128	down	0.000445309	1.27509	up	Oxnad1_predicted	306270	PREDICTED: Rattus norvegicus oxidoreductase NAD-binding domain containing 1 (predicted) (Oxnad1_predicted), mRNA.
4780398	0.00292807	1.28148	down	0.0367564	1.24753	up	Dctn4	84428	Rattus norvegicus dynactin 4 (Dctn4), mRNA.
5220494	0.0256804	1.47508	down	0.0259774	1.37852	up	Zfp162	117855	PREDICTED: Rattus norvegicus zinc finger protein 162 (Zfp162), mRNA.
6590672	0.0345226	1.22971	up	0.00732517	1.2935	down	Slc19a1	29723	Rattus norvegicus solute carrier family 19 (folate transporter), member 1 (Slc19a1), transcript variant 1, mRNA.
6770176	0.0116748	1.61552	up	0.00696714	2.04075	down	Pthr1	56813	Rattus norvegicus parathyroid hormone receptor 1 (Pthr1), mRNA.
3130079	0.00875795	1.26627	down	0.0111167	1.34198	up	Ankrd42_predicted	293117	PREDICTED: Rattus norvegicus ankyrin repeat domain 42 (predicted) (Ankrd42_predicted), mRNA.
1050520	0.0127387	1.47191	up	0.0464662	1.52086	down	Adamts4	66015	PREDICTED: Rattus norvegicus a disintegrin and metallopeptidase with thrombospondin motifs 4 (Adamts4), mRNA.
7000142	0.0105837	1.31082	down	0.0330397	1.36252	up	Rbm34	307956	Rattus norvegicus RNA binding motif protein 34 (Rbm34), mRNA.
7150544	0.0161953	1.5612	up	0.0155705	1.72573	down	Rab25_predicted	310632	PREDICTED: Rattus norvegicus RAB25, member RAS oncogene family (predicted) (Rab25_predicted), mRNA.
5720270	0.0196248	1.38113	up	0.00646864	1.57882	down	Hsf4_predicted	291960	PREDICTED: Rattus norvegicus heat shock transcription factor 4 (predicted) (Hsf4_predicted), mRNA.
380332	0.00133217	1.22994	up	0.00167969	1.25784	down	S100a16_predicted	361991	PREDICTED: Rattus norvegicus S100 calcium binding protein A16 (predicted) (S100a16_predicted), mRNA.
2360463	0.0440951	1.34643	down	0.01971	1.42865	up	Gosr1	94189	Rattus norvegicus golgi SNAP receptor complex member 1 (Gosr1), mRNA.
3170563	0.00827029	1.40864	down	0.0482272	1.30571	up	RGD1310193_predicted	304289	PREDICTED: Rattus norvegicus similar to KCCR13L (predicted) (RGD1310193_predicted), mRNA.
6200021	0.0145175	1.41548	up	0.000374533	1.57429	down	Bst1	81506	Rattus norvegicus bone marrow stromal cell antigen 1 (Bst1), mRNA.
5700037	0.0191519	1.26442	up	0.00216045	1.268	down	Acy1	300981	Rattus norvegicus aminoacylase 1 (Acy1), mRNA.
2260167	0.0297847	1.27765	up	0.0353149	1.43523	down	RGD1310133_predicted	292760	PREDICTED: Rattus norvegicus similar to RIKEN cDNA 5830482F20 gene (predicted) (RGD1310133_predicted), mRNA.
1450433	0.0406012	1.34483	down	0.043716	1.63467	up	Taf1d	363017	Rattus norvegicus TATA box binding protein (TBP)-associated factor, RNA polymerase I, D, 41kDa (Taf1d), mRNA.
7040161	0.0179948	1.21766	down	0.0397499	1.20452	up	RGD1310609_predicted	293488	PREDICTED: Rattus norvegicus similar to hypothetical protein BC011981 (predicted) (RGD1310609_predicted), mRNA.
2690451	0.00300909	1.38612	down	0.00262463	1.45966	up	RGD1305222_predicted	290686	PREDICTED: Rattus norvegicus similar to RIKEN cDNA 1810029B16 (predicted) (RGD1305222_predicted), mRNA.
6290270	0.00470653	1.28463	down	0.0055672	1.3127	up	Brp16	315094	Rattus norvegicus brain protein 16 (Brp16), mRNA.
510722	0.00777303	4.00722	up	0.0205379	3.64892	down	Hmox1	24451	Rattus norvegicus heme oxygenase (decycling) 1 (Hmox1), mRNA.
2350095	0.00390672	1.63855	down	0.0157724	1.42536	up	RGD1562874_predicted	366005	PREDICTED: Rattus norvegicus similar to hypothetical protein DKFZp434E1818.1 - human (fragment) (predicted) (RGD1562874_predicted), mRNA.
4010670	2.9408e-05	1.35306	down	6.25938e-05	1.38217	up	Lyar	289707	Rattus norvegicus Ly1 antibody reactive homolog (mouse) (Lyar), mRNA.
2650161	0.000444953	1.30487	down	0.00220671	1.26193	up	Exosc7	316098	PREDICTED: Rattus norvegicus exosome component 7 (Exosc7), mRNA.
2000138	0.0187898	1.61147	up	4.49119e-05	2.13997	down	LOC497708	497708	PREDICTED: Rattus norvegicus hypothetical gene supported by NM_024146 (LOC497708), mRNA.
430050	0.000509527	1.59589	up	0.000451385	1.52002	down	Naaa	497009	Rattus norvegicus N-acylethanolamine acid amidase (Naaa), mRNA.
2760279	0.00106496	1.42072	down	0.0247051	1.44685	up	Usp15	171329	Rattus norvegicus ubiquitin specific peptidase 15 (Usp15), mRNA.
4050010	0.00703127	1.51289	down	0.0148823	1.51824	up	Opa1	171116	Rattus norvegicus optic atrophy 1 homolog (human) (Opa1), mRNA.
4920286	0.0466162	1.28156	down	0.000174609	1.33798	up	Btd	306262	Rattus norvegicus biotinidase (Btd), mRNA.
3060408	0.00376962	1.31749	down	0.0346799	1.35854	up	Papd1_predicted	307050	PREDICTED: Rattus norvegicus PAP associated domain containing 1 (predicted) (Papd1_predicted), mRNA.
1990110	0.0158097	1.24978	down	0.0213509	1.38389	up	RGD1309102_predicted	291750	PREDICTED: Rattus norvegicus similar to TRS85 homolog (predicted) (RGD1309102_predicted), mRNA.
5360040	0.00653587	1.2165	down	0.00126145	1.34335	up	RGD1308284_predicted	361871	PREDICTED: Rattus norvegicus similar to AI256775 protein (predicted) (RGD1308284_predicted), mRNA.
4050142	0.0264395	1.33904	down	0.0312288	1.40749	up	RGD1308877_predicted	311441	PREDICTED: Rattus norvegicus similar to CGI-09 protein (predicted) (RGD1308877_predicted), mRNA.
2190041	0.00358994	1.21023	up	0.000723662	1.29669	down	Ly6e	362934	Rattus norvegicus lymphocyte antigen 6 complex, locus E (Ly6e), mRNA.
3830064	0.00536846	1.25993	down	0.00996821	1.33423	up	Rbm7_predicted	315634	PREDICTED: Rattus norvegicus RNA binding motif protein 7 (predicted) (Rbm7_predicted), mRNA.
6840273	0.0105925	1.4024	down	0.0199274	1.70276	up	LOC499437	499437	PREDICTED: Rattus norvegicus similar to minichromosome maintenance protein 8 isoform 1 (LOC499437), mRNA.
6660102	0.000213023	1.23861	down	0.00210801	1.23145	up	Whsc2	305455	Rattus norvegicus Wolf-Hirschhorn syndrome candidate 2 (human) (Whsc2), mRNA.
2570408	0.00962254	1.46782	up	0.000120932	1.75925	down	Rab3d	140665	Rattus norvegicus RAB3D, member RAS oncogene family (Rab3d), mRNA.
4070280	0.0125387	1.21379	down	0.000697422	1.3243	up	Brf1_predicted	299347	PREDICTED: Rattus norvegicus BRF1 homolog, subunit of RNA polymerase III transcription initiation factor IIIB (S. cerevisiae) (predicted) (Brf1_predicted), mRNA.
1980041	0.00323459	1.46628	down	0.00164488	1.65501	up	LOC360696	360696	PREDICTED: Rattus norvegicus hypothetical LOC360696 (LOC360696), mRNA.
6110181	0.00570801	1.23116	down	0.0305372	1.23995	up	RGD1559546_predicted	498097	PREDICTED: Rattus norvegicus similar to WD repeat domain 53 (predicted) (RGD1559546_predicted), mRNA.
2970092	0.0126953	1.24603	down	0.00663216	1.26258	up	LOC501057	501057	PREDICTED: Rattus norvegicus similar to Mtap4 protein (LOC501057), mRNA.
3710167	0.0116979	1.33531	down	0.00448493	1.33647	up	LOC497707	497707	PREDICTED: Rattus norvegicus hypothetical gene supported by NM_057184 (LOC497707), mRNA.
4480132	0.0129943	1.27292	up	0.00948859	1.26981	down	Ddb1	64470	PREDICTED: Rattus norvegicus damage-specific DNA binding protein 1 (Ddb1), mRNA.
5220102	0.00108252	1.8031	down	0.00215385	1.70698	up	Smc2l1_predicted	362519	PREDICTED: Rattus norvegicus SMC2 structural maintenance of chromosomes 2-like 1 (yeast) (predicted) (Smc2l1_predicted), mRNA.
1660133	0.0122798	1.2187	down	0.00327413	1.31298	up	Txnrd2	50551	Rattus norvegicus thioredoxin reductase 2 (Txnrd2), mRNA.
5550408	0.0341805	1.4774	up	0.0156074	1.68841	down	Mgst1	171341	Rattus norvegicus microsomal glutathione S-transferase 1 (Mgst1), mRNA.
3990181	0.00160408	1.26887	down	0.00110255	1.26053	up	RGD1565763_predicted	291847	PREDICTED: Rattus norvegicus similar to hypothetical protein 4933409I22 (predicted) (RGD1565763_predicted), mRNA.
7040020	0.00377499	1.277	down	0.00972522	1.27844	up	RGD1305574_predicted	361102	PREDICTED: Rattus norvegicus similar to polymerase (RNA) III (DNA directed) (155kD) (predicted) (RGD1305574_predicted), mRNA.
3190168	0.013626	1.36939	down	0.0214703	1.38005	up	Ercc6_predicted	306274	PREDICTED: Rattus norvegicus excision repair cross-complementing rodent repair deficiency, complementation group 6 (predicted) (Ercc6_predicted), mRNA.
5910451	0.0057668	1.20428	down	0.0170378	1.22461	up	LOC500713	500713	PREDICTED: Rattus norvegicus LOC500713 (LOC500713), mRNA.
4610132	0.00388001	1.37344	down	0.0368367	1.35628	up	RGD1562474_predicted	295602	PREDICTED: Rattus norvegicus similar to Rap1-interacting factor 1 (predicted) (RGD1562474_predicted), mRNA.
1940619	0.0157252	1.28249	up	0.0023679	1.31508	down	LOC499669	499669	PREDICTED: Rattus norvegicus similar to trinucleotide repeat containing 4 (LOC499669), mRNA.
6040239	0.00549751	1.29456	down	0.0151488	1.34035	up	Rad51l3_predicted	303375	PREDICTED: Rattus norvegicus RAD51-like 3 (S. cerevisiae) (predicted) (Rad51l3_predicted), mRNA.
3940601	0.000877081	1.3128	down	0.00195726	1.25714	up	Banp_predicted	292064	PREDICTED: Rattus norvegicus Btg3 associated nuclear protein (predicted) (Banp_predicted), mRNA.
6200438	0.00179406	1.33948	up	0.011292	1.29365	down	LOC361034	361034	PREDICTED: Rattus norvegicus similar to FLJ00128 protein (predicted) (LOC361034), mRNA.
3850600	0.000858541	1.62111	down	0.00158886	1.69271	up	Gatad2b	310614	Rattus norvegicus GATA zinc finger domain containing 2B (Gatad2b), mRNA.
4850338	0.0119258	1.24565	up	0.0028642	1.2482	down	Smarcd3	296732	Rattus norvegicus SWI/SNF related, matrix associated, actin dependent regulator of chromatin, subfamily d, member 3 (Smarcd3), mRNA.
2810008	0.00137537	1.3023	down	0.0356458	1.29238	up	Socs4_predicted	305828	PREDICTED: Rattus norvegicus suppressor of cytokine signaling 4 (predicted) (Socs4_predicted), mRNA.
2970711	0.00972719	1.21303	down	0.00111706	1.31423	up	Bud13	300687	Rattus norvegicus BUD13 homolog (S. cerevisiae) (Bud13), mRNA.
60184	0.00330437	1.92868	up	0.00267297	1.79625	down	RT1-149	414784	PREDICTED: Rattus norvegicus RT1 class I, T24, gene 4 (RT1-149), mRNA.
770465	0.0336112	1.27589	up	0.00207923	1.42735	down	Ngfr	24596	PREDICTED: Rattus norvegicus nerve growth factor receptor (TNFR superfamily, member 16) (Ngfr), mRNA.
3850091	0.000835481	1.26517	down	0.0252942	1.26686	up	Fcer1a	25047	Rattus norvegicus Fc receptor, IgE, high affinity I, alpha polypeptide (Fcer1a), mRNA.
7100348	0.00261635	1.80559	up	0.0348438	1.8151	down	Psmb8	24968	Rattus norvegicus proteasome (prosome, macropain) subunit, beta type 8 (large multifunctional peptidase 7) (Psmb8), mRNA.
2810154	0.003912	1.31484	down	0.0295656	1.29464	up	Tbc1d19_predicted	289657	PREDICTED: Rattus norvegicus TBC1 domain family, member 19 (predicted) (Tbc1d19_predicted), mRNA.
3870411	0.00653099	1.64809	up	0.0165167	1.62254	down	Gchfr	171128	Rattus norvegicus GTP cyclohydrolase I feedback regulator (Gchfr), mRNA.
730725	0.010589	1.2563	up	0.00561721	1.28895	down	Crat	311849	Rattus norvegicus carnitine acetyltransferase (Crat), nuclear gene encoding mitochondrial protein, mRNA.
670180	0.0204705	1.358	up	0.0158846	1.30275	down	Cyp1b1	25426	Rattus norvegicus cytochrome P450, family 1, subfamily b, polypeptide 1 (Cyp1b1), mRNA.
6520156	0.000338664	1.25262	up	0.000500782	1.31979	down	Ninj1	25338	Rattus norvegicus ninjurin 1 (Ninj1), mRNA.
1850093	0.0358476	1.24058	down	0.046536	1.24642	up	Dmd	24907	Rattus norvegicus dystrophin, muscular dystrophy (Dmd), transcript variant Dp71c, mRNA.
6100398	0.00222793	1.36671	up	0.00974578	1.39817	down	Agpat7_predicted	296048	PREDICTED: Rattus norvegicus 1-acylglycerol-3-phosphate O-acyltransferase 7 (lysophosphatidic acid acyltransferase, eta) (predicted) (Agpat7_predicted), mRNA.
2230647	0.000544923	1.3599	down	0.00913593	1.41723	up	LOC500625	500625	Rattus norvegicus hypothetical protein LOC500625 (LOC500625), mRNA.
1780102	0.00281953	1.22698	down	0.0209826	1.21636	up	Ubqln1	114590	Rattus norvegicus ubiquilin 1 (Ubqln1), mRNA.
2690138	0.0152297	1.28334	down	0.0487261	1.36368	up	Cebpg	25301	PREDICTED: Rattus norvegicus CCAAT/enhancer binding protein (C/EBP), gamma (Cebpg), mRNA.
1940605	0.000751526	1.33121	down	0.00370294	1.41605	up	Ttrap	498749	Rattus norvegicus Traf and Tnf receptor associated protein (Ttrap), mRNA.
5220095	0.017036	1.39324	down	0.0110848	1.3983	up	Phyhip	290356	Rattus norvegicus phytanoyl-CoA hydroxylase interacting protein (Phyhip), mRNA.
3870706	0.000603513	1.29491	down	0.0203935	1.31352	up	Clk4	287269	Rattus norvegicus CDC like kinase 4 (Clk4), mRNA.
5360056	0.00162143	1.35637	down	0.0286238	1.27822	up	LOC498265	498265	Rattus norvegicus similar to hypothetical protein FLJ10706 (LOC498265), mRNA.
3190133	0.0132058	1.37654	down	0.0281396	1.26902	up	Poli_predicted	291526	PREDICTED: Rattus norvegicus polymerase (DNA directed), iota (predicted) (Poli_predicted), mRNA.
2510110	0.0259968	1.26814	down	0.0129192	1.34687	up	Crls1	366196	Rattus norvegicus cardiolipin synthase 1 (Crls1), mRNA.
2630132	0.0190389	1.41859	down	0.0145376	1.4476	up	Rnf146_predicted	308051	PREDICTED: Rattus norvegicus ring finger protein 146 (predicted) (Rnf146_predicted), mRNA.
3840364	0.0156657	1.53631	up	0.0422647	1.65656	down	Lrrc15	246296	Rattus norvegicus leucine rich repeat containing 15 (Lrrc15), mRNA.
4050692	0.00860221	1.22726	down	0.00153252	1.35738	up	RGD1561042_predicted	498386	PREDICTED: Rattus norvegicus similar to RIKEN cDNA 5730509K17 gene (predicted) (RGD1561042_predicted), mRNA.
1770440	0.0455866	1.43108	up	4.91654e-05	1.63799	down	Pbxip1	310644	PREDICTED: Rattus norvegicus pre-B-cell leukemia transcription factor interacting protein 1 (Pbxip1), mRNA.
60079	0.000256285	1.24067	down	0.00270572	1.23935	up	Clk2	365842	Rattus norvegicus CDC-like kinase 2 (Clk2), mRNA.
6900161	0.00134167	1.20441	down	0.0132305	1.22757	up	Adsl_predicted	315150	PREDICTED: Rattus norvegicus adenylosuccinate lyase (predicted) (Adsl_predicted), mRNA.
6980020	0.0203551	1.30477	down	0.0111522	1.30995	up	LOC687570	687570	PREDICTED: Rattus norvegicus similar to phosphoribosylformylglycinamidine synthase (LOC687570), mRNA.
6860369	0.0195122	1.24174	down	0.0308774	1.31158	up	Mecr	29470	Rattus norvegicus mitochondrial trans-2-enoyl-CoA reductase (Mecr), nuclear gene encoding mitochondrial protein, mRNA.
2570088	0.0356814	1.24104	down	0.0295395	1.28879	up	Per2	63840	Rattus norvegicus period homolog 2 (Drosophila) (Per2), mRNA.
70270	0.00917936	1.54001	up	0.00588658	1.7418	down	Cyr61	83476	Rattus norvegicus cysteine-rich, angiogenic inducer, 61 (Cyr61), mRNA.
2480195	0.00197546	1.33615	up	0.0177607	1.2272	down	Gadd45g	291005	PREDICTED: Rattus norvegicus growth arrest and DNA-damage-inducible 45 gamma (Gadd45g), mRNA.
60039	0.011027	1.36767	down	0.00515717	1.4371	up	LOC362880	362880	PREDICTED: Rattus norvegicus hypothetical LOC362880 (LOC362880), mRNA.
4210168	0.0271793	1.29328	down	0.00542048	1.37385	up	Cpox	304024	Rattus norvegicus coproporphyrinogen oxidase (Cpox), mRNA.
2900441	0.000936697	1.43776	up	0.00436737	1.39727	down	Stat2	288774	Rattus norvegicus signal transducer and activator of transcription 2 (Stat2), mRNA.
6110068	0.00395983	1.51202	down	0.0167327	1.41064	up	Mettl2_predicted	363687	PREDICTED: Rattus norvegicus methyltransferase like 2 (predicted) (Mettl2_predicted), mRNA.
840364	8.57846e-05	1.30168	up	1.72531e-05	1.32593	down	Actg_predicted	287876	PREDICTED: Rattus norvegicus actin, gamma, cytoplasmic (predicted) (Actg_predicted), mRNA.
5340446	4.84961e-06	1.28733	down	0.00155927	1.23443	up	RGD1562214_predicted	500305	PREDICTED: Rattus norvegicus similar to decapping enzyme Dcp1b (predicted) (RGD1562214_predicted), mRNA.
1340110	3.41993e-05	1.3206	up	1.67105e-05	1.4101	down	RGD1560119_predicted	298169	PREDICTED: Rattus norvegicus similar to actin alpha 1 skeletal muscle protein (predicted) (RGD1560119_predicted), mRNA.
3450215	0.0251861	1.81221	up	0.00214391	2.34953	down	Cd1d1	25109	Rattus norvegicus CD1d1 molecule (Cd1d1), mRNA.
5420324	0.00724503	1.51716	down	0.00314161	1.56491	up	RGD1306734_predicted	364899	PREDICTED: Rattus norvegicus similar to hypothetical protein FLJ32743 (predicted) (RGD1306734_predicted), mRNA.
5420349	9.23861e-05	1.63519	up	0.000151764	1.73448	down	Adamtsl4	310670	Rattus norvegicus ADAMTS-like 4 (Adamtsl4), mRNA.
5910682	0.000299496	2.06368	up	8.20454e-05	2.06964	down	Adamtsl4	310670	Rattus norvegicus ADAMTS-like 4 (Adamtsl4), mRNA.
1740672	0.00303582	1.29346	up	0.000908726	1.39348	down	Frmd8	309172	Rattus norvegicus FERM domain containing 8 (Frmd8), mRNA.
5360136	0.0028475	1.20737	down	0.00389886	1.24164	up	LOC316507	316507	PREDICTED: Rattus norvegicus similar to src homology 2 domain-containing transforming protein D (LOC316507), mRNA.
3610670	0.00271777	1.40267	down	0.0378197	1.36617	up	Sfrs7_predicted	362687	PREDICTED: Rattus norvegicus splicing factor, arginine/serine-rich 7 (predicted) (Sfrs7_predicted), mRNA.
430735	0.0304262	1.48003	up	0.000703921	1.9319	down	Tmem63a_predicted	289318	PREDICTED: Rattus norvegicus transmembrane protein 63a (predicted) (Tmem63a_predicted), mRNA.
3390152	0.00510316	1.84891	up	0.00717157	1.88943	down	Tfpi2	286926	Rattus norvegicus tissue factor pathway inhibitor 2 (Tfpi2), mRNA.
3120717	8.10675e-05	1.53233	up	8.1204e-05	1.57308	down	S100a1	295214	Rattus norvegicus S100 calcium binding protein A1 (S100a1), mRNA.
2510685	9.04274e-05	1.34909	down	0.000275305	1.31479	up	Srfbp1	291469	Rattus norvegicus serum response factor binding protein 1 (Srfbp1), mRNA.
6110400	0.0214337	1.51567	down	0.0433314	1.53568	up	Tars	294810	Rattus norvegicus threonyl-tRNA synthetase (Tars), mRNA.
4590609	0.00745751	1.39234	down	0.0190096	1.36189	up	Tars	294810	Rattus norvegicus threonyl-tRNA synthetase (Tars), mRNA.
540128	0.00141149	1.31739	down	0.0462292	1.37592	up	Znf672	303165	Rattus norvegicus zinc finger protein 672 (Znf672), mRNA.
4200142	0.00499225	1.21923	down	0.0147209	1.24349	up	Iws1	291705	Rattus norvegicus IWS1 homolog (S. cerevisiae) (Iws1), mRNA.
6200500	0.00149046	1.22526	down	0.00680137	1.22917	up	Fbxo22	300724	Rattus norvegicus F-box protein 22 (Fbxo22), mRNA.
3140377	0.0245075	1.52357	down	0.0326531	1.71015	up	LOC317403	317403	PREDICTED: Rattus norvegicus hypothetical LOC317403 (LOC317403), mRNA.
50341	3.82564e-06	1.39721	down	0.000902016	1.36509	up	Trmt12	314999	PREDICTED: Rattus norvegicus tRNA methyltranferase 12 homolog (S. cerevisiae) (Trmt12), mRNA.
3290471	0.0106904	1.24498	down	0.00165996	1.36617	up	Dom3z	361799	Rattus norvegicus DOM-3 homolog Z (C. elegans) (Dom3z), mRNA.
6420131	0.0175301	1.2433	up	0.00613985	1.33435	down	Mgst3_predicted	289197	PREDICTED: Rattus norvegicus microsomal glutathione S-transferase 3 (predicted) (Mgst3_predicted), mRNA.
3990593	0.0136489	1.3316	down	0.0114558	1.48823	up	Usp42_predicted	288482	PREDICTED: Rattus norvegicus ubiquitin specific protease 42 (predicted) (Usp42_predicted), mRNA.
5910372	0.0055164	2.13853	up	0.00625177	2.13904	down	Cyp26a1	154985	Rattus norvegicus cytochrome P450, family 26, subfamily A, polypeptide 1 (Cyp26a1), mRNA.
4810167	0.00807078	1.22733	down	0.00055915	1.32695	up	RGD1565465_predicted	499956	PREDICTED: Rattus norvegicus similar to Uridine-cytidine kinase 1-like 1 (predicted), transcript variant 1 (RGD1565465_predicted), mRNA.
1410082	0.0187311	1.45485	down	0.0021453	1.55509	up	RGD1562891_predicted	500748	PREDICTED: Rattus norvegicus similar to Rap guanine nucleotide exchange factor 5 (Guanine nucleotide exchange factor for Rap1) (predicted) (RGD1562891_predicted), mRNA.
7100138	0.000192484	1.53482	down	0.00456194	1.51169	up	LOC497716	497716	PREDICTED: Rattus norvegicus hypothetical gene supported by NM_053689 (LOC497716), mRNA.
430092	0.00937262	1.27473	down	0.0145224	1.28503	up	LOC297570	297570	PREDICTED: Rattus norvegicus similar to peroxisome biogenesis factor 26 (LOC297570), mRNA.
2060121	0.0349654	1.36716	down	0.0213041	1.5606	up	Cwf19l2_predicted	362804	PREDICTED: Rattus norvegicus CWF19-like 2, cell cycle control (S. pombe) (predicted) (Cwf19l2_predicted), mRNA.
6130091	0.00433319	1.21574	down	0.0107512	1.26068	up	Exoc3	252881	Rattus norvegicus exocyst complex component 3 (Exoc3), mRNA.
5360142	0.0314925	1.23198	up	0.0209623	1.28996	down	Entpd2	64467	Rattus norvegicus ectonucleoside triphosphate diphosphohydrolase 2 (Entpd2), mRNA.
4210215	5.29864e-05	1.90539	up	0.000109946	2.17371	down	Timeless	83508	Rattus norvegicus timeless homolog (Drosophila) (Timeless), mRNA.
4210195	0.0153058	1.5737	down	0.0388203	1.65929	up	Sec24a_predicted	287275	PREDICTED: Rattus norvegicus SEC24 related gene family, member A (S. cerevisiae) (predicted) (Sec24a_predicted), mRNA.
2100541	0.0243817	1.21094	down	0.00170707	1.30716	up	Ercc5_mapped	301382	PREDICTED: Rattus norvegicus excision repair cross-complementing rodent repair deficiency, complementation group 5 (mapped) (Ercc5_mapped), mRNA.
4850010	0.00352371	1.40134	down	0.0123572	1.50543	up	Yars2	287924	Rattus norvegicus tyrosyl-tRNA synthetase 2 (mitochondrial) (Yars2), nuclear gene encoding mitochondrial protein, mRNA.
6660722	3.52088e-05	1.32732	down	0.00206189	1.28423	up	Spag7_predicted	303260	PREDICTED: Rattus norvegicus sperm associated antigen 7 (predicted) (Spag7_predicted), mRNA.
4210403	0.0478848	1.30726	down	0.024385	1.40572	up	Bmp15	59302	Rattus norvegicus bone morphogenetic protein 15 (Bmp15), mRNA.
3990398	0.00155732	1.32471	down	0.0287937	1.20962	up	RGD1306787_predicted	305968	PREDICTED: Rattus norvegicus similar to hypothetical protein FLJ21616 (predicted) (RGD1306787_predicted), mRNA.
510091	0.0189663	1.27717	down	0.00465466	1.22757	up	Unc13d	192177	Rattus norvegicus unc-13 homolog D (C. elegans) (Unc13d), mRNA.
2640014	0.000140016	1.33097	up	0.00108202	1.35952	down	Pcgf2_predicted	287662	PREDICTED: Rattus norvegicus polycomb group ring finger 2 (predicted) (Pcgf2_predicted), mRNA.
520082	0.00246579	1.2761	down	0.000296756	1.32367	up	Isy1	362394	Rattus norvegicus ISY1 splicing factor homolog (S. cerevisiae) (Isy1), mRNA.
450164	0.034362	1.24006	down	0.00198037	1.42205	up	RGD1308958_predicted	298020	PREDICTED: Rattus norvegicus similar to chromosome 9 open reading frame 5 (predicted) (RGD1308958_predicted), mRNA.
3360280	0.00140805	1.26734	down	0.00769882	1.22967	up	Gtpbp5	296462	Rattus norvegicus GTP binding protein 5 (Gtpbp5), mRNA.
5910068	0.00441351	1.41295	down	0.0170619	1.32271	up	Mrpl50_predicted	362517	PREDICTED: Rattus norvegicus mitochondrial ribosomal protein L50 (predicted) (Mrpl50_predicted), mRNA.
1850390	0.017255	1.2235	down	0.00961129	1.26341	up	Acvr2b	25366	Rattus norvegicus activin A receptor, type IIB (Acvr2b), mRNA.
2810156	0.00310842	1.24119	down	0.000237953	1.36594	up	Acvr2b	25366	Rattus norvegicus activin A receptor, type IIB (Acvr2b), mRNA.
4920347	0.0011763	1.45342	up	0.00064858	1.56076	down	Ddah2	294239	Rattus norvegicus dimethylarginine dimethylaminohydrolase 2 (Ddah2), mRNA.
460632	0.00249597	1.20675	down	0.0207536	1.2306	up	Reps1_predicted	292944	PREDICTED: Rattus norvegicus RalBP1 associated Eps domain containing protein (predicted), transcript variant 3 (Reps1_predicted), mRNA.
5860056	0.00301938	1.37576	down	0.04081	1.36907	up	Clec11a	29313	Rattus norvegicus C-type lectin domain family 11, member a (Clec11a), mRNA.
1690148	0.0289038	1.33224	down	0.0195063	1.42368	up	Tysnd1_predicted	365571	PREDICTED: Rattus norvegicus trypsin domain containing 1 (predicted) (Tysnd1_predicted), mRNA.
2360133	8.87447e-05	1.57849	up	0.0375541	1.31637	down	LOC498958	498958	PREDICTED: Rattus norvegicus LOC498958 (LOC498958), mRNA.
460687	0.00030229	1.2152	down	0.00410923	1.20458	up	Gpr85	64020	Rattus norvegicus G protein-coupled receptor 85 (Gpr85), mRNA.
5050440	0.00650675	1.34331	down	0.00616247	1.35753	up	RGD1560934_predicted	499974	PREDICTED: Rattus norvegicus similar to nucleoporin like 2 (predicted) (RGD1560934_predicted), mRNA.
60088	0.00218909	1.36751	down	0.0156059	1.31466	up	Thoc1_predicted	291797	PREDICTED: Rattus norvegicus THO complex 1 (predicted) (Thoc1_predicted), mRNA.
450647	0.00940414	1.44246	up	0.0116417	1.46722	down	LOC501211	501211	PREDICTED: Rattus norvegicus LOC501211 (LOC501211), mRNA.
2030435	0.00826922	1.21546	down	0.00277989	1.32578	up	Hcfc1_predicted	363519	PREDICTED: Rattus norvegicus host cell factor C1 (predicted) (Hcfc1_predicted), mRNA.
5910441	0.000422357	1.2381	down	0.00198921	1.22429	up	Znhit2_predicted	309177	PREDICTED: Rattus norvegicus zinc finger, HIT domain containing 2 (predicted) (Znhit2_predicted), mRNA.
2320446	0.00160946	1.33809	down	0.0104759	1.27306	up	LOC498027	498027	PREDICTED: Rattus norvegicus similar to Phosphatidylserine receptor (predicted) (LOC498027), mRNA.
2940204	0.00832891	1.23342	down	0.00507176	1.26428	up	Zbtb24_predicted	365590	PREDICTED: Rattus norvegicus zinc finger and BTB domain containing 24 (predicted) (Zbtb24_predicted), mRNA.
5080215	0.00906953	1.24544	down	0.0396956	1.23031	up	Spata7	192225	Rattus norvegicus spermatogenesis associated 7 (Spata7), mRNA.
5890035	0.0231051	1.25615	down	0.00381454	1.35851	up	Tspyl4	309828	Rattus norvegicus TSPY-like 4 (Tspyl4), mRNA.
4060575	0.00434702	1.263	up	0.000137334	1.35398	down	Gnai2	81664	Rattus norvegicus guanine nucleotide binding protein, alpha inhibiting 2 (Gnai2), mRNA.
2120450	0.00762426	1.2256	down	0.0165886	1.23064	up	Arhgef2	310635	Rattus norvegicus rho/rac guanine nucleotide exchange factor (GEF) 2 (Arhgef2), mRNA.
5910242	0.00281485	1.33385	down	0.00621098	1.28361	up	RGD1309394_predicted	292016	PREDICTED: Rattus norvegicus similar to adrift CG5032-PA (predicted) (RGD1309394_predicted), mRNA.
1780368	0.00468263	1.23832	down	0.0133746	1.26832	up	Cnksr3	308113	Rattus norvegicus Cnksr family member 3 (Cnksr3), mRNA.
6860273	4.25086e-05	1.30289	down	0.00405095	1.37408	up	Mphosph10_predicted	293828	PREDICTED: Rattus norvegicus M-phase phosphoprotein 10 (U3 small nucleolar ribonucleoprotein) (predicted) (Mphosph10_predicted), mRNA.
5420739	0.0172584	3.11323	up	0.00696138	4.4698	down	Hspb1	24471	Rattus norvegicus heat shock 27kDa protein 1 (Hspb1), mRNA.
4730441	0.00863561	1.22548	up	0.0023935	1.23467	down	Fam63a	310665	Rattus norvegicus family with sequence similarity 63, member A (Fam63a), mRNA.
3610040	0.0128743	1.25077	down	0.0371952	1.22116	up	RGD1309326	308568	Rattus norvegicus similar to RIKEN cDNA 2410002F23 (RGD1309326), mRNA.
5290142	0.0124473	1.24341	up	0.000193491	1.39947	down	Np_mapped	290029	PREDICTED: Rattus norvegicus nucleoside phosphorylase (mapped) (Np_mapped), mRNA.
7100504	0.00191369	1.47487	up	0.0130568	1.55592	down	Ankrd27_predicted	361555	PREDICTED: Rattus norvegicus ankyrin repeat domain 27 (VPS9 domain) (predicted) (Ankrd27_predicted), mRNA.
4610288	0.00756818	1.27659	down	0.0203555	1.34752	up	Ddx52	85432	Rattus norvegicus DEAD (Asp-Glu-Ala-Asp) box polypeptide 52 (Ddx52), mRNA.
2690167	0.0147049	1.36525	up	0.00185052	1.49837	down	Tep1	64523	Rattus norvegicus telomerase associated protein 1 (Tep1), mRNA.
5270670	0.00203765	1.40321	down	0.00189035	1.51268	up	Ttc30a1	311123	Rattus norvegicus tetratricopeptide repeat domain 30A1 (Ttc30a1), mRNA.
5670605	0.00332492	1.23467	up	0.00245142	1.25269	down	Flot1	64665	Rattus norvegicus flotillin 1 (Flot1), mRNA.
6860484	0.000687122	1.60654	up	0.00199422	1.60272	down	Tead3	294299	PREDICTED: Rattus norvegicus TEA domain family member 3 (Tead3), mRNA.
6590707	0.0024732	1.25531	down	0.0109374	1.25827	up	Tprkb	297411	Rattus norvegicus Tp53rk binding protein (Tprkb), mRNA.
5080278	0.0205759	1.20074	down	0.0233389	1.23197	up	LOC299625	299625	PREDICTED: Rattus norvegicus similar to Lmnb2 protein (LOC299625), mRNA.
5360048	0.0114775	1.2796	down	0.00748209	1.39599	up	LOC691506	691506	PREDICTED: Rattus norvegicus similar to Tetratricopeptide repeat protein 19 (TPR repeat protein 19) (LOC691506), mRNA.
1580086	0.00141395	1.34476	down	0.00537611	1.35245	up	Prpf38a_predicted	298374	PREDICTED: Rattus norvegicus PRP38 pre-mRNA processing factor 38 (yeast) domain containing A (predicted) (Prpf38a_predicted), mRNA.
3450280	0.0409701	1.35519	down	0.0474432	1.32595	up	RGD1559637_predicted	502596	PREDICTED: Rattus norvegicus similar to FLJ44691 protein (predicted) (RGD1559637_predicted), mRNA.
6180021	0.0111536	1.8518	up	0.0465367	1.64828	down	Gmfg	113940	Rattus norvegicus glia maturation factor, gamma (Gmfg), mRNA.
70056	0.000496767	1.2984	down	0.000436019	1.37214	up	Thumpd1	309041	Rattus norvegicus THUMP domain containing 1 (Thumpd1), mRNA.
6200575	0.00753877	1.99935	up	0.032561	1.75159	down	RT1-A3	309627	Rattus norvegicus RT1 class I, A3 (RT1-A3), mRNA.
4780411	0.000816925	1.38339	down	0.0135583	1.29279	up	RGD1565549_predicted	306254	PREDICTED: Rattus norvegicus similar to polybromo-1 (predicted), transcript variant 7 (RGD1565549_predicted), mRNA.
2320193	0.00170588	1.23487	up	0.00913063	1.28973	down	Dlc1	58834	PREDICTED: Rattus norvegicus deleted in liver cancer 1 (Dlc1), mRNA.
1050086	2.47679e-05	1.21014	down	0.00080353	1.24806	up	Chchd4	312559	Rattus norvegicus coiled-coil-helix-coiled-coil-helix domain containing 4 (Chchd4), nuclear gene encoding mitochondrial protein, mRNA.
2190722	0.00787518	1.35119	down	0.0406262	1.3391	up	Senp2	78973	Rattus norvegicus SUMO/sentrin specific peptidase 2 (Senp2), mRNA.
3360022	0.00390337	1.36127	down	0.0178459	1.36092	up	Blzf1	498266	Rattus norvegicus basic leucine zipper nuclear factor 1 (Blzf1), mRNA.
5910333	0.00185584	1.3247	down	0.0066448	1.2685	up	Mkrn3_predicted	292988	PREDICTED: Rattus norvegicus makorin, ring finger protein, 3 (predicted) (Mkrn3_predicted), mRNA.
2570524	0.0204542	1.2749	down	0.00590611	1.31514	up	Col14a1_predicted	314981	PREDICTED: Rattus norvegicus procollagen, type XIV, alpha 1 (predicted) (Col14a1_predicted), mRNA.
5900538	0.00577111	1.3189	down	0.00897282	1.28862	up	Grk1	81760	Rattus norvegicus G protein-coupled receptor kinase 1 (Grk1), mRNA.
4210136	0.0109765	1.33647	down	0.0372268	1.45328	up	Ddx31_predicted	311835	PREDICTED: Rattus norvegicus DEAD/H (Asp-Glu-Ala-Asp/His) box polypeptide 31 (predicted) (Ddx31_predicted), mRNA.
5860100	0.0254717	1.2254	up	0.0173236	1.25566	down	RGD1565798_predicted	500923	PREDICTED: Rattus norvegicus similar to tumor protein, translationally-controlled 1 (predicted) (RGD1565798_predicted), mRNA.
6770446	0.0298784	1.30984	up	0.00937056	1.3721	down	Slc29a3	353307	Rattus norvegicus solute carrier family 29 (nucleoside transporters), member 3 (Slc29a3), mRNA.
670707	0.00461232	1.38064	down	0.0188384	1.25601	up	RGD1310712_predicted	361607	PREDICTED: Rattus norvegicus similar to EMSY protein (predicted) (RGD1310712_predicted), mRNA.
2190050	0.0171563	1.27305	up	0.0129938	1.38779	down	Gabbr1	81657	Rattus norvegicus gamma-aminobutyric acid (GABA) B receptor 1 (Gabbr1), mRNA.
1850239	0.00741817	1.32932	down	0.00475576	1.39494	up	Zfp98_predicted	361508	PREDICTED: Rattus norvegicus zinc finger protein 98 (predicted) (Zfp98_predicted), mRNA.
4010300	0.0248051	1.24673	down	0.000616484	1.25931	up	LOC499699	499699	PREDICTED: Rattus norvegicus similar to RIKEN cDNA 5430428G01 (LOC499699), mRNA.
6900273	0.00162486	1.3673	down	0.0155911	1.27604	up	Trps1_predicted	299897	PREDICTED: Rattus norvegicus trichorhinophalangeal syndrome I (predicted) (Trps1_predicted), mRNA.
6510082	2.76681e-05	1.27881	down	0.000577563	1.34504	up	MGC125214	304332	PREDICTED: Rattus norvegicus similar to hypothetical protein FLJ20397 (MGC125214), mRNA.
1850053	0.00362636	1.25732	down	0.0138224	1.22352	up	RGD1308165_predicted	362516	PREDICTED: Rattus norvegicus similar to hypothetical protein MGC17337 (predicted) (RGD1308165_predicted), mRNA.
6180239	0.0125902	1.57674	up	0.0071657	1.76609	down	RGD1561055_predicted	501644	PREDICTED: Rattus norvegicus similar to Ferritin light chain 2 (Ferritin L subunit 2) (Ferritin subunit LG) (predicted) (RGD1561055_predicted), mRNA.
3120136	0.00930121	1.22396	down	0.00175713	1.27391	up	Pcgf1	312480	Rattus norvegicus polycomb group ring finger 1 (Pcgf1), mRNA.
4780546	0.0372299	1.21174	down	0.0168775	1.27813	up	Pex6	117265	Rattus norvegicus peroxisomal biogenesis factor 6 (Pex6), mRNA.
3850332	0.0133265	1.54111	down	0.000594168	1.75979	up			AGENCOURT_28539003 NIH_MGC_249 Rattus norvegicus cDNA clone IMAGE:7376838 5', mRNA
6100315	0.015559	1.22818	down	0.0492802	1.20207	up	LOC309309	309309	PREDICTED: Rattus norvegicus similar to Coiled-coil-helix-coiled-coil-helix domain containing 4 (LOC309309), mRNA.
580017	0.00346135	1.56954	down	0.00663063	1.59945	up	Wdr5b	303907	Rattus norvegicus WD repeat domain 5B (Wdr5b), mRNA.
6980167	0.0252356	1.33978	down	0.0132846	1.33556	up	Endogl1_predicted	301062	PREDICTED: Rattus norvegicus endonuclease G-like 1 (predicted) (Endogl1_predicted), mRNA.
4010059	0.00185761	1.34936	down	0.00429652	1.3754	up	RGD1305166_predicted	309486	PREDICTED: Rattus norvegicus similar to RIKEN cDNA 4930521E07 (predicted) (RGD1305166_predicted), mRNA.
1740092	0.0196638	1.20223	up	0.000799849	1.36085	down	Cadm1	363058	Rattus norvegicus cell adhesion molecule 1 (Cadm1), mRNA.
2030070	0.0302774	2.15781	up	0.0149146	2.45664	down	Lenep	113917	Rattus norvegicus lens epithelial protein (Lenep), mRNA.
1850538	0.0193066	1.32817	down	0.0156342	1.33552	up	Nmnat1	298653	Rattus norvegicus nicotinamide nucleotide adenylyltransferase 1 (Nmnat1), mRNA.
380195	0.0010414	1.26139	down	0.00547473	1.27225	up	RGD1309414_predicted	361004	PREDICTED: Rattus norvegicus similar to KIAA0913 protein (predicted) (RGD1309414_predicted), mRNA.
5340592	0.00657004	1.39288	up	0.00501837	1.49637	down	Nrtn	84423	Rattus norvegicus neurturin (Nrtn), mRNA.
2260564	0.00214416	1.23585	down	9.28912e-05	1.33342	up	Mocs3_predicted	311655	PREDICTED: Rattus norvegicus molybdenum cofactor synthesis 3 (predicted) (Mocs3_predicted), mRNA.
6770692	0.000949191	1.3609	down	0.00422727	1.35757	up	RGD1308723_predicted	292160	PREDICTED: Rattus norvegicus similar to hypothetical protein FLJ20729 (predicted) (RGD1308723_predicted), mRNA.
450138	0.00222427	1.45543	down	0.0117024	1.37766	up	LOC498411	498411	PREDICTED: Rattus norvegicus similar to Hus1 homolog (LOC498411), mRNA.
2900731	0.0119334	1.29984	down	0.0379977	1.25003	up	Eral1	363646	Rattus norvegicus Era (G-protein)-like 1 (E. coli) (Eral1), mRNA.
7050520	0.000326665	1.55662	down	0.0118104	1.56887	up	Zfp295_predicted	304056	PREDICTED: Rattus norvegicus zinc finger protein 295 (predicted) (Zfp295_predicted), mRNA.
1690039	0.0123402	1.23466	down	0.0189991	1.25484	up	Surf6	303076	Rattus norvegicus surfeit 6 (Surf6), mRNA.
7100687	0.000185908	1.31768	down	0.0001025	1.48564	up	RGD1311457_predicted	311359	PREDICTED: Rattus norvegicus similar to RIKEN cDNA 2310003F16 (predicted) (RGD1311457_predicted), mRNA.
940102	0.00880336	1.25203	down	0.000252785	1.34078	up	Zfp282_predicted	297065	PREDICTED: Rattus norvegicus zinc finger protein 282 (predicted) (Zfp282_predicted), mRNA.
3850373	6.16701e-05	1.2427	down	0.000159431	1.34582	up	Rtbnd_predicted	304667	PREDICTED: Rattus norvegicus retbindin (predicted) (Rtbnd_predicted), mRNA.
6900725	0.0491284	1.50198	up	0.030058	1.48517	down	LOC500297	500297	PREDICTED: Rattus norvegicus similar to env precursor (LOC500297), mRNA.
3440692	0.00160387	1.21566	down	0.0284449	1.26846	up	RGD1309059_predicted	314388	PREDICTED: Rattus norvegicus similar to KIAA2010 protein (predicted) (RGD1309059_predicted), mRNA.
6040577	0.0281868	1.30716	down	0.00770479	1.51732	up	LOC500994	500994	PREDICTED: Rattus norvegicus similar to Expressed sequence AU019823 (LOC500994), mRNA.
4210609	0.00869674	1.35085	down	0.0161566	1.39651	up	LOC493574	493574	Rattus norvegicus notch1-induced protein (LOC493574), mRNA.
940438	0.00705267	1.38193	up	0.00754967	1.36982	down	Dnase2a	171575	Rattus norvegicus deoxyribonuclease II alpha (Dnase2a), mRNA.
3390093	0.000976625	1.31593	down	0.000191807	1.42883	up	LOC678741	678741	PREDICTED: Rattus norvegicus similar to Zinc finger CCCH-type domain containing protein 6 (LOC678741), mRNA.
1090750	0.000268006	1.46593	down	0.00538991	1.43726	up	Hs3st2	293451	Rattus norvegicus heparan sulfate (glucosamine) 3-O-sulfotransferase 2 (Hs3st2), mRNA.
2900193	0.0115202	1.29806	down	0.0207795	1.29372	up	Hemk1_predicted	300989	PREDICTED: Rattus norvegicus HemK methyltransferase family member 1 (predicted) (Hemk1_predicted), mRNA.
670154	0.000548119	1.38235	down	6.42858e-05	1.53125	up	RGD1307315	362793	Rattus norvegicus LOC362793 (RGD1307315), mRNA.
6380086	0.00223491	1.28673	down	0.00207015	1.52429	up	Setmar	500281	PREDICTED: Rattus norvegicus SET domain and mariner transposase fusion gene (Setmar), mRNA.
1940170	0.0353989	1.31297	up	0.0431576	1.35814	down	Cyba	79129	Rattus norvegicus cytochrome b-245, alpha polypeptide (Cyba), mRNA.
360397	0.0126462	1.35487	up	0.0247538	1.34456	down	Nme2	83782	Rattus norvegicus non-metastatic cells 2, protein (NM23B) expressed in (Nme2), mRNA.
4730039	4.01433e-05	1.23901	up	0.000327304	1.26866	down	Sepw1	25545	Rattus norvegicus selenoprotein W, muscle 1 (Sepw1), mRNA.
7000040	0.0411216	1.39279	down	0.043499	1.44942	up	RGD1563166_predicted	500262	PREDICTED: Rattus norvegicus similar to T-cell activation kelch repeat protein (predicted) (RGD1563166_predicted), mRNA.
630181	0.00246735	1.34764	down	0.00272733	1.36034	up	LOC301067	301067	PREDICTED: Rattus norvegicus similar to hypothetical protein MGC18873 (predicted) (LOC301067), mRNA.
3290673	0.00523272	1.40199	down	0.00819792	1.4229	up	Gtf2h2_predicted	294693	PREDICTED: Rattus norvegicus general transcription factor II H, polypeptide 2 (predicted) (Gtf2h2_predicted), mRNA.
6020040	0.00400776	1.28201	down	0.000661295	1.34418	up	Mdh1b_predicted	316444	PREDICTED: Rattus norvegicus malate dehydrogenase 1B, NAD (soluble) (predicted) (Mdh1b_predicted), mRNA.
1850292	3.52838e-05	1.85205	down	0.00165713	1.56662	up	LOC680665	680665	PREDICTED: Rattus norvegicus similar to Fc receptor-like protein 1 (LOC680665), mRNA.
6860402	0.0349044	1.2832	down	0.00780036	1.4062	up	RGD1311499_predicted	303744	PREDICTED: Rattus norvegicus similar to hypothetical protein BC013995 (predicted) (RGD1311499_predicted), mRNA.
5900253	0.00210504	1.21393	down	0.00290086	1.21809	up	Taf1c	361420	Rattus norvegicus TATA box binding protein (Tbp)-associated factor, RNA polymerase I, C (Taf1c), mRNA.
1940706	0.0148858	1.26612	down	0.0062583	1.41775	up	Map3k7_predicted	313121	PREDICTED: Rattus norvegicus mitogen activated protein kinase kinase kinase 7 (predicted) (Map3k7_predicted), mRNA.
1500170	0.0205008	1.21927	up	0.00303858	1.29668	down	Ifi30	290644	Rattus norvegicus interferon gamma inducible protein 30 (Ifi30), mRNA.
1660181	0.0109881	1.31903	down	0.00363597	1.40737	up	RGD1559924_predicted	499906	PREDICTED: Rattus norvegicus similar to Eukaryotic translation initiation factor 1 (eIF1) (predicted) (RGD1559924_predicted), mRNA.
4850136	0.00805129	1.25704	down	0.00227943	1.26681	up	LOC682893	682893	PREDICTED: Rattus norvegicus hypothetical protein LOC682893 (LOC682893), mRNA.
2850647	0.0366699	1.28438	down	0.0177487	1.32356	up	Pycs_predicted	361755	PREDICTED: Rattus norvegicus pyrroline-5-carboxylate synthetase (glutamate gamma-semialdehyde synthetase) (predicted) (Pycs_predicted), mRNA.
2970592	0.00532951	1.33639	down	0.0156202	1.4125	up	Hnrpdl_predicted	305178	PREDICTED: Rattus norvegicus heterogeneous nuclear ribonucleoprotein D-like (predicted) (Hnrpdl_predicted), mRNA.
110348	0.0328903	2.25922	up	0.0341482	2.61151	down	Timp1	116510	Rattus norvegicus TIMP metallopeptidase inhibitor 1 (Timp1), mRNA.
6110184	0.00454879	1.37122	down	0.00471482	1.46025	up	Mto1_predicted	300852	PREDICTED: Rattus norvegicus mitochondrial translation optimization 1 homolog (S. cerevisiae) (predicted) (Mto1_predicted), mRNA.
4210047	0.000165555	1.36906	down	0.0061079	1.37523	up	Appbp2	303396	PREDICTED: Rattus norvegicus amyloid beta precursor protein (cytoplasmic tail) binding protein 2 (Appbp2), mRNA.
3830446	0.0499432	1.25073	down	0.00524534	1.34966	up	RGD1563050_predicted	294748	PREDICTED: Rattus norvegicus similar to Chain , Human Translation Initiation Factor Eif1, Nmr, 29 Structures (predicted) (RGD1563050_predicted), mRNA.
3170364	0.00242802	1.28392	up	0.00283199	1.42207	down	Efemp2	293677	PREDICTED: Rattus norvegicus EGF-containing fibulin-like extracellular matrix protein 2 (Efemp2), mRNA.
1500685	0.0326673	1.2691	down	0.00381151	1.39257	up	Tube1_predicted	361856	PREDICTED: Rattus norvegicus tubulin, epsilon 1 (predicted) (Tube1_predicted), mRNA.
5080603	0.0157865	8.56329	up	0.00700234	10.7149	down	Crygd	24278	Rattus norvegicus crystallin, gamma D (Crygd), mRNA.
5360441	0.024504	1.22736	up	0.0117785	1.39452	down	Adora2b	29316	Rattus norvegicus adenosine A2B receptor (Adora2b), mRNA.
3130017	0.00381936	1.59122	down	0.00281779	1.60431	up	Itk_predicted	363577	PREDICTED: Rattus norvegicus IL2-inducible T-cell kinase (predicted) (Itk_predicted), mRNA.
2030398	0.000236782	1.86385	up	0.00065427	1.90039	down	Tmbim1	316516	Rattus norvegicus transmembrane BAX inhibitor motif containing 1 (Tmbim1), mRNA.
4560731	0.00373256	1.34638	down	0.00604077	1.34139	up	Xpo4_predicted	290280	PREDICTED: Rattus norvegicus exportin 4 (predicted) (Xpo4_predicted), mRNA.
1050100	0.00214528	1.21761	down	0.0305978	1.21291	up	Nup35	295692	Rattus norvegicus nucleoporin 35 (Nup35), mRNA.
4810333	0.00651994	1.33548	up	0.00909673	1.51966	down	Tcirg1	293650	Rattus norvegicus T-cell, immune regulator 1, ATPase, H+ transporting, lysosomal V0 subunit A3 (Tcirg1), mRNA.
4610471	0.00850553	1.28104	down	0.0266307	1.2327	up	LOC500894	500894	PREDICTED: Rattus norvegicus similar to Zinc finger CCCH type domain containing 3 (LOC500894), mRNA.
610593	0.00547539	1.51693	down	0.028208	1.50606	up	LOC364763	364763	PREDICTED: Rattus norvegicus similar to GTP-binding protein NGB (LOC364763), mRNA.
3120528	0.000600709	1.30488	down	0.0126368	1.35383	up	RGD1311269_predicted	301419	PREDICTED: Rattus norvegicus similar to hypothetical protein FLJ37953 (predicted) (RGD1311269_predicted), mRNA.
1660441	0.00558979	1.75304	down	0.00378274	1.73204	up	Ppara	25747	Rattus norvegicus peroxisome proliferator activated receptor alpha (Ppara), mRNA.
1090162	0.000508361	1.21737	down	0.002994	1.33828	up	Zbtb9	294289	Rattus norvegicus zinc finger and BTB domain containing 9 (Zbtb9), mRNA.
520070	0.000143168	1.2213	down	0.00127024	1.31885	up	RGD1307526	315792	PREDICTED: Rattus norvegicus similar to modulator of estrogen induced transcription, transcript variant 1 (RGD1307526), misc RNA.
130278	0.000471929	1.42815	down	0.0148641	1.39476	up	Crbn	297498	Rattus norvegicus cereblon (Crbn), mRNA.
4480520	0.0157869	1.3043	down	0.000760286	1.45981	up	Riok1	291061	PREDICTED: Rattus norvegicus RIO kinase 1 (yeast) (Riok1), mRNA.
4210433	0.036343	1.35549	down	0.00162585	1.54437	up	Cyp11b1	500892	Rattus norvegicus cytochrome P450, subfamily 11B, polypeptide 1 (Cyp11b1), nuclear gene encoding mitochondrial protein, mRNA.
1400017	0.00950857	1.23622	down	8.73022e-05	1.44421	up	RGD1564862_predicted	361519	PREDICTED: Rattus norvegicus similar to hypothetical protein MGC51082 (predicted) (RGD1564862_predicted), mRNA.
4850541	0.00695961	1.65602	down	0.00318167	1.77322	up	RGD1566077_predicted	311358	PREDICTED: Rattus norvegicus similar to RIKEN cDNA A130038L21 (predicted) (RGD1566077_predicted), mRNA.
510132	0.000649789	1.22004	down	0.000253436	1.23847	up	Med8_predicted	362575	PREDICTED: Rattus norvegicus mediator of RNA polymerase II transcription, subunit 8 homolog (yeast) (predicted) (Med8_predicted), mRNA.
5910202	0.00519482	1.39676	up	0.0333267	1.34795	down	Hla-dma	294274	Rattus norvegicus major histocompatibility complex, class II, DM alpha (Hla-dma), mRNA.
1740300	0.0217858	1.22358	down	0.0039092	1.29226	up	Zfp276	307924	Rattus norvegicus zinc finger protein (C2H2 type) 276 (Zfp276), mRNA.
130292	0.00107026	1.26178	up	0.0151443	1.27443	down	Flot2	83764	Rattus norvegicus flotillin 2 (Flot2), mRNA.
4780524	0.00592139	1.34324	down	0.000887809	1.44848	up	Thg1l	303067	Rattus norvegicus tRNA-histidine guanylyltransferase 1-like (S. cerevisiae) (Thg1l), mRNA.
2320600	0.0254787	1.31746	up	0.00125743	1.56995	down	Hdac7a	84582	PREDICTED: Rattus norvegicus histone deacetylase 7A (Hdac7a), mRNA.
3710181	0.0349807	1.21626	down	0.0263048	1.30587	up	Nup37_predicted	299706	PREDICTED: Rattus norvegicus nucleoporin 37 (predicted) (Nup37_predicted), mRNA.
1340519	0.00262832	1.26566	down	0.00345708	1.35314	up	LOC500108	500108	PREDICTED: Rattus norvegicus similar to zinc finger protein 398 (LOC500108), mRNA.
1050609	0.00210217	1.34057	down	0.00578563	1.33544	up	Zfp191	360204	Rattus norvegicus zinc finger protein 191 (Zfp191), mRNA.
2190408	0.0114489	1.57429	up	0.0104235	1.7224	down	Ftl1	29292	Rattus norvegicus ferritin light chain 1 (Ftl1), mRNA.
3940739	0.012645	1.24045	down	0.00722379	1.27138	up	Mnt_predicted	287521	PREDICTED: Rattus norvegicus max binding protein (predicted) (Mnt_predicted), mRNA.
4060435	0.00607599	1.44488	down	0.00969044	1.63136	up	Papd4	361878	Rattus norvegicus PAP associated domain containing 4 (Papd4), mRNA.
1190332	0.0120328	1.23058	down	0.00472718	1.40158	up	Tasp1_predicted	311468	PREDICTED: Rattus norvegicus taspase, threonine aspartase 1 (predicted) (Tasp1_predicted), mRNA.
4590044	0.0300992	1.53523	up	0.0186759	1.72351	down	RGD1566189_predicted	499244	PREDICTED: Rattus norvegicus similar to ferritin light chain (predicted) (RGD1566189_predicted), mRNA.
1090390	0.00614017	1.42931	down	0.0157815	1.46692	up	Ptpdc1_predicted	291022	PREDICTED: Rattus norvegicus protein tyrosine phosphatase domain containing 1 (predicted) (Ptpdc1_predicted), mRNA.
630133	0.000896236	1.67412	up	0.00391526	1.7128	down	H2-M10.6	414787	Rattus norvegicus histocompatibility 2, M region locus 10.6 (H2-M10.6), mRNA.
630156	0.00288679	1.23841	down	0.00356932	1.25666	up	Ddx46	245957	Rattus norvegicus DEAD (Asp-Glu-Ala-Asp) box polypeptide 46 (Ddx46), mRNA.
1400167	0.0031378	1.2891	down	0.0155785	1.34416	up	Rlf_predicted	313566	PREDICTED: Rattus norvegicus rearranged L-myc fusion sequence (predicted) (Rlf_predicted), mRNA.
6980563	0.0195295	1.25388	down	0.00755542	1.44179	up	Zfp143	361627	Rattus norvegicus zinc finger protein 143 (Zfp143), mRNA.
4480528	0.00521946	1.57173	down	0.00479084	1.75273	up	Plp1	24943	Rattus norvegicus proteolipid protein 1 (Plp1), mRNA.
2900692	0.0497293	1.35127	down	0.0376071	1.39294	up	Rad18_predicted	362412	PREDICTED: Rattus norvegicus RAD18 homolog (S. cerevisiae) (predicted) (Rad18_predicted), mRNA.
5220270	0.00143094	1.25085	down	0.00255567	1.30741	up	Vps39	362199	PREDICTED: Rattus norvegicus vacuolar protein sorting 39 (yeast), transcript variant 1 (Vps39), mRNA.
6450092	0.000446291	1.37956	down	0.00745176	1.27491	up	Ccdc117	498404	Rattus norvegicus coiled-coil domain containing 117 (Ccdc117), mRNA.
3830520	0.0170584	1.20013	down	0.0180491	1.22458	up	Trub1	361775	Rattus norvegicus TruB pseudouridine (psi) synthase homolog 1 (E. coli) (Trub1), mRNA.
460671	5.99049e-05	1.32294	down	8.1754e-05	1.45344	up	LOC292069	292069	Rattus norvegicus similar to RIKEN cDNA 2310061F22 (LOC292069), mRNA.
2630008	0.00282792	1.65738	up	4.29787e-05	1.9968	down	Gabra5	29707	Rattus norvegicus gamma-aminobutyric acid (GABA-A) receptor, subunit alpha 5 (Gabra5), mRNA.
3780273	0.00496667	1.28908	up	0.000132437	1.38168	down	Dbi	25045	Rattus norvegicus diazepam binding inhibitor (Dbi), mRNA.
6510411	2.77293e-05	1.54346	up	0.000112261	1.5273	down	RGD1309427_predicted	291081	PREDICTED: Rattus norvegicus tubulin, beta-like (RGD1309427_predicted), mRNA.
3140181	0.0162232	1.43206	down	0.0126086	1.55506	up	LOC365601	365601	PREDICTED: Rattus norvegicus similar to autophagy 5-like (LOC365601), mRNA.
5420131	0.00782247	1.23583	up	0.0088296	1.295	down	Olfml3_predicted	310743	PREDICTED: Rattus norvegicus olfactomedin-like 3 (predicted) (Olfml3_predicted), mRNA.
3360706	0.00423102	1.28669	up	0.010301	1.27941	down	Rhpn1_predicted	300030	PREDICTED: Rattus norvegicus rhophilin, Rho GTPase binding protein 1 (predicted) (Rhpn1_predicted), mRNA.
2030719	0.00523618	1.24857	up	0.000709672	1.27639	down	Reck_predicted	313488	PREDICTED: Rattus norvegicus reversion-inducing-cysteine-rich protein with kazal motifs (predicted) (Reck_predicted), mRNA.
7000242	0.00272007	1.41262	down	0.0248096	1.35166	up	LOC362732	362732	PREDICTED: Rattus norvegicus similar to putative protein, with at least 6 transmembrane domains, of ancient origin (58.5 kD) (3N884) (predicted) (LOC362732), mRNA.
6180338	0.0288079	1.23	down	0.0119437	1.35388	up	Tarbp2	363006	Rattus norvegicus TAR (HIV) RNA binding protein 2 (Tarbp2), mRNA.
6860333	0.00270733	1.21058	down	0.000731487	1.26516	up	Taf5l	307927	PREDICTED: Rattus norvegicus TAF5-like RNA polymerase II, p300/CBP-associated factor (PCAF)-associated factor (Taf5l), mRNA.
2320647	0.0285306	1.242	down	0.00353619	1.39107	up	Rims2	116839	Rattus norvegicus regulating synaptic membrane exocytosis 2 (Rims2), transcript variant 2, mRNA.
50403	0.000423932	1.82041	up	0.00633643	1.47976	down	Gpsm3	406163	Rattus norvegicus G-protein signalling modulator 3 (AGS3-like, C. elegans) (Gpsm3), mRNA.
1190609	0.0467941	1.31229	down	0.0135729	1.30897	up	RGD1311723_predicted	363018	PREDICTED: Rattus norvegicus similar to KIAA1731 protein (predicted) (RGD1311723_predicted), mRNA.
780735	0.000652706	1.61419	down	0.00331175	1.6876	up	Rpp38	291317	Rattus norvegicus ribonuclease P/MRP 38 subunit (human) (Rpp38), mRNA.
870372	0.00897323	1.24959	up	0.00778015	1.24292	down	Asl	59085	Rattus norvegicus argininosuccinate lyase (Asl), mRNA.
4570167	0.0241895	1.35344	down	0.00907232	1.53952	up	RGD1563066_predicted	291662	PREDICTED: Rattus norvegicus similar to Ac2-210 (predicted) (RGD1563066_predicted), mRNA.
2510035	0.00483917	1.20914	down	0.00449022	1.33501	up	Ipmk	171458	Rattus norvegicus inositol polyphosphate multikinase (Ipmk), mRNA.
7100647	0.00708435	1.32675	down	0.0498215	1.24322	up	Ccnt2_predicted	304758	PREDICTED: Rattus norvegicus cyclin T2 (predicted) (Ccnt2_predicted), mRNA.
6620079	0.00544336	1.45947	down	0.00633942	1.48525	up	Rttn_predicted	291377	PREDICTED: Rattus norvegicus rotatin (predicted) (Rttn_predicted), mRNA.
1190148	0.00119183	1.6993	down	0.0130149	1.62397	up	Usp36_predicted	303700	PREDICTED: Rattus norvegicus ubiquitin specific protease 36 (predicted) (Usp36_predicted), mRNA.
4780685	0.00035628	1.74762	down	0.000662777	1.91987	up	RGD1305633_predicted	309673	PREDICTED: Rattus norvegicus similar to RIKEN cDNA 2600005C20 (predicted) (RGD1305633_predicted), mRNA.
5550463	0.00264775	1.79429	up	0.00793577	1.55648	down	Eml2	192360	Rattus norvegicus echinoderm microtubule associated protein like 2 (Eml2), mRNA.
6940280	0.0181804	1.25366	down	0.039782	1.26342	up	Eif1a	317163	Rattus norvegicus eukaryotic translation initiation factor 1A (Eif1a), mRNA.
130039	0.00520298	2.08654	up	0.0086382	1.77442	down	Cidea_predicted	291541	PREDICTED: Rattus norvegicus cell death-inducing DNA fragmentation factor, alpha subunit-like effector A (predicted) (Cidea_predicted), mRNA.
6420136	0.0106657	1.36427	down	0.0332173	1.3573	up	Nphs1	64563	Rattus norvegicus nephrosis 1 homolog, nephrin (human) (Nphs1), mRNA.
2030725	0.00822758	1.2099	down	0.033626	1.22978	up	RGD1306067	366203	PREDICTED: Rattus norvegicus similar to chromosome 20 open reading frame 6 (RGD1306067), mRNA.
4610672	0.00444644	1.57269	up	0.011101	1.55369	down	Ibrdc3_predicted	313806	PREDICTED: Rattus norvegicus IBR domain containing 3 (predicted) (Ibrdc3_predicted), mRNA.
1980136	0.00597701	1.3311	down	0.00347679	1.37832	up	Def8	307973	Rattus norvegicus differentially expressed in FDCP 8 homolog (mouse) (Def8), mRNA.
3940072	0.01043	1.20489	down	0.00333332	1.28455	up	Znf511_predicted	293586	PREDICTED: Rattus norvegicus zinc finger protein 511 (predicted) (Znf511_predicted), mRNA.
1190088	0.00913085	1.24087	up	0.0408434	1.21754	down	Rnaseh2a	364974	Rattus norvegicus ribonuclease H2, large subunit (Rnaseh2a), mRNA.
2360170	0.0049198	1.4863	down	0.00393164	1.63331	up	RGD1564171_predicted	499656	PREDICTED: Rattus norvegicus RGD1564171 (predicted) (RGD1564171_predicted), mRNA.
6940685	0.00172834	1.20481	down	0.000843575	1.24224	up	LOC305076	305076	Rattus norvegicus similar to hypothetical protein MGC29875; novel putative protein similar to YIL091C yeast hypothetical 84 kD protein from SGA1-KTR7 (LOC305076), mRNA.
6770576	0.0227556	1.24414	down	0.0429101	1.47505	up	RGD1564179_predicted	363757	PREDICTED: Rattus norvegicus similar to pyruvate kinase 3 (predicted) (RGD1564179_predicted), mRNA.
6480743	0.00100859	2.09493	up	0.00501402	2.17311	down	Tagln2	304983	Rattus norvegicus transgelin 2 (Tagln2), mRNA.
130064	0.00128286	1.41066	down	0.00365833	1.47451	up	Cry1	299691	Rattus norvegicus cryptochrome 1 (photolyase-like) (Cry1), mRNA.
4540438	0.0199323	1.56901	up	0.00625704	1.44991	down	Jdp2	116674	Rattus norvegicus Jun dimerization protein 2 (Jdp2), mRNA.
2370064	0.0324268	1.34433	down	0.0480369	1.37779	up	Ncoa6ip_predicted	312947	PREDICTED: Rattus norvegicus nuclear receptor coactivator 6 interacting protein (predicted) (Ncoa6ip_predicted), mRNA.
130484	0.0266247	1.35805	down	0.0458286	1.30717	up	Znf507_predicted	292816	PREDICTED: Rattus norvegicus zinc finger protein 507 (predicted) (Znf507_predicted), mRNA.
4670500	0.000565662	1.51844	down	0.0166641	1.52313	up	Fam82a	313840	Rattus norvegicus family with sequence similarity 82, member A (Fam82a), mRNA.
6100671	7.90581e-05	1.29627	down	0.000112541	1.33658	up	Tp53rk_predicted	366250	PREDICTED: Rattus norvegicus TP53 regulating kinase (predicted) (Tp53rk_predicted), mRNA.
6220373	3.40954e-05	1.45874	down	9.0383e-05	1.47016	up	RGD1562200_predicted	363471	PREDICTED: Rattus norvegicus similar to GS2 gene (predicted) (RGD1562200_predicted), mRNA.
6040091	0.00740879	1.36816	down	0.0142039	1.428	up	Ptpn21	171070	Rattus norvegicus protein tyrosine phosphatase, non-receptor type 21 (Ptpn21), mRNA.
2940348	0.000636993	1.3935	up	2.67752e-05	1.43201	down	Pea15a	364052	Rattus norvegicus phosphoprotein enriched in astrocytes 15A (Pea15a), mRNA.
1230497	0.00447182	1.27988	down	0.00628216	1.36743	up	Mrs2	79032	Rattus norvegicus MRS2 magnesium homeostasis factor homolog (S. cerevisiae) (Mrs2), mRNA.
6510746	0.0064361	1.24557	down	0.0365923	1.24624	up	LOC366554		Rattus norvegicus similar to zinc finger, HIT domain containing 1; putative cyclin G1 interacting protein; zinc finger protein, subfamily 4A (HIT domain containing), member 1 (LOC366554), mRNA.
3140601	0.0258689	1.52443	up	0.0172974	1.70463	down	RGD1560687_predicted	500804	PREDICTED: Rattus norvegicus similar to Ferritin light chain (Ferritin L subunit) (predicted) (RGD1560687_predicted), mRNA.
3360687	0.028374	1.5562	up	0.0152057	1.75525	down	RGD1560687_predicted	500804	PREDICTED: Rattus norvegicus similar to Ferritin light chain (Ferritin L subunit) (predicted) (RGD1560687_predicted), mRNA.
1940037	0.00412904	1.21501	up	0.017504	1.21543	down	Tmem9_predicted	289046	PREDICTED: Rattus norvegicus transmembrane protein 9 (predicted) (Tmem9_predicted), mRNA.
6450100	0.00973124	1.3241	down	0.0143815	1.3879	up	Mllt3	114510	Rattus norvegicus myeloid/lymphoid or mixed lineage-leukemia translocation to 3 homolog (Drosophila) (Mllt3), mRNA.
1980332	0.00839234	1.59752	down	0.0185426	1.59034	up	Pdik1l_predicted	313609	PREDICTED: Rattus norvegicus PDLIM1 interacting kinase 1 like (predicted) (Pdik1l_predicted), mRNA.
6590279	0.0175678	1.20684	down	0.0041306	1.33135	up	Rps6kc1	289342	PREDICTED: Rattus norvegicus ribosomal protein S6 kinase, polypeptide 1 (Rps6kc1), mRNA.
4070075	0.00815966	1.21969	down	0.0292491	1.20661	up	LOC365869	365869	PREDICTED: Rattus norvegicus similar to KIAA0460 protein (predicted) (LOC365869), mRNA.
2340593	0.00536345	1.20136	down	0.00196745	1.25966	up	Snrpa1_predicted	292997	PREDICTED: Rattus norvegicus small nuclear ribonucleoprotein polypeptide A' (predicted) (Snrpa1_predicted), mRNA.
1580687	0.047784	1.51423	up	0.0382046	1.73908	down	Ube2l6	295704	Rattus norvegicus ubiquitin-conjugating enzyme E2L 6 (Ube2l6), mRNA.
1940465	0.0120037	1.48261	up	0.0208736	1.25335	down	Unc5b	60630	Rattus norvegicus unc-5 homolog B (C. elegans) (Unc5b), mRNA.
4210288	0.00437136	1.30305	down	0.0128925	1.29633	up	LOC362526	362526	Rattus norvegicus hypothetical protein LOC362526 (LOC362526), mRNA.
3290427	0.000772323	1.80025	up	0.000562216	1.87545	down	Rras_predicted	361568	PREDICTED: Rattus norvegicus Harvey rat sarcoma oncogene, subgroup R (predicted) (Rras_predicted), mRNA.
2120154	0.00104102	1.2161	down	0.00356065	1.24951	up	Mrpl47	294963	Rattus norvegicus mitochondrial ribosomal protein L47 (Mrpl47), nuclear gene encoding mitochondrial protein, mRNA.
5910176	0.0025576	1.36536	down	0.00243654	1.3893	up	RGD1305225	297458	Rattus norvegicus similar to RIKEN cDNA C130022K22 gene (RGD1305225), mRNA.
130369	0.00991442	1.24629	down	0.00533332	1.29095	up	Suv39h1_predicted	302553	PREDICTED: Rattus norvegicus suppressor of variegation 3-9 homolog 1 (Drosophila) (predicted) (Suv39h1_predicted), mRNA.
1340647	0.00076909	1.23015	down	0.00759503	1.20889	up	Slc5a6	170551	Rattus norvegicus solute carrier family 5 (sodium-dependent vitamin transporter), member 6 (Slc5a6), mRNA.
5890465	0.00820752	1.41051	up	0.0345011	1.23284	down	Adap2	56826	Rattus norvegicus ArfGAP with dual PH domains 2 (Adap2), mRNA.
840605	0.00115436	1.27243	up	0.00607671	1.29863	down	Hmgn3	113990	Rattus norvegicus high mobility group nucleosomal binding domain 3 (Hmgn3), mRNA.
4920112	0.000601825	1.30758	down	0.000420114	1.39774	up	Zfp110	308362	Rattus norvegicus zinc finger protein 110 (Zfp110), mRNA.
3450131	8.56988e-05	1.40347	up	5.69609e-05	1.40521	down	Arrdc1	366001	PREDICTED: Rattus norvegicus arrestin domain containing 1 (Arrdc1), mRNA.
6100594	0.0389284	1.21105	up	0.000342316	1.39319	down	H2-M3	24747	Rattus norvegicus histocompatibility 2, M region locus 3 (H2-M3), mRNA.
4810017	0.0290823	1.29043	up	0.00129057	1.54855	down	Cyb5r1	304805	Rattus norvegicus cytochrome b5 reductase 1 (Cyb5r1), mRNA.
520427	0.00289553	1.22568	down	0.0110375	1.21123	up	Arf2	79119	Rattus norvegicus ADP-ribosylation factor 2 (Arf2), mRNA.
6040609	0.00274133	1.64039	up	0.00909666	1.53988	down	Dlg7_predicted	289997	PREDICTED: Rattus norvegicus discs, large homolog 7 (Drosophila) (predicted) (Dlg7_predicted), mRNA.
6550400	0.00456707	1.45883	up	0.0440997	1.30282	down	Junb	24517	Rattus norvegicus jun B proto-oncogene (Junb), mRNA.
360288	0.00027274	1.30516	up	0.00191687	1.25388	down	Marcksl1	81520	Rattus norvegicus MARCKS-like 1 (Marcksl1), mRNA.
430647	0.00322634	1.29281	down	0.0106092	1.30979	up	RGD1311565	290626	Rattus norvegicus similar to 2410004L22Rik protein (RGD1311565), mRNA.
940537	0.00674182	2.14264	down	0.0412301	2.32694	up	LOC500821	500821	PREDICTED: Rattus norvegicus similar to novel protein (LOC500821), mRNA.
3940673	0.00276158	1.25047	up	0.00763572	1.2642	down	Gas2l1_predicted	360973	PREDICTED: Rattus norvegicus growth arrest-specific 2 like 1 (predicted) (Gas2l1_predicted), mRNA.
4920619	0.000441504	1.52829	down	0.00247638	1.52452	up	Col11a2	294279	Rattus norvegicus collagen, type XI, alpha 2 (Col11a2), mRNA.
5390129	0.0191098	1.21558	up	0.00559025	1.44889	down	Pawr	64513	Rattus norvegicus PRKC, apoptosis, WT1, regulator (Pawr), mRNA.
1570465	0.00359671	1.23269	down	0.00894749	1.25976	up	Ppp2r2d	246255	Rattus norvegicus protein phosphatase 2, regulatory subunit B, delta isoform (Ppp2r2d), mRNA.
6840142	0.00642941	1.30975	down	0.00148388	1.38123	up	Pscd2	116692	Rattus norvegicus pleckstrin homology, Sec7 and coiled-coil domains 2 (Pscd2), mRNA.
6180014	0.00342784	1.2115	down	0.0125514	1.25363	up	Mterf	85261	Rattus norvegicus mitochondrial transcription termination factor (Mterf), nuclear gene encoding mitochondrial protein, mRNA.
630431	0.0471871	1.34676	down	0.0192033	1.56024	up	Mrc2_predicted	295631	PREDICTED: Rattus norvegicus mannose receptor, C type 2 (predicted) (Mrc2_predicted), mRNA.
2230095	0.0162198	1.80209	down	0.0335262	1.77711	up	Trib3	246273	Rattus norvegicus tribbles homolog 3 (Drosophila) (Trib3), mRNA.
7100053	0.0152776	1.32665	down	0.00580197	1.42524	up	Rab30	308821	Rattus norvegicus RAB30, member RAS oncogene family (Rab30), mRNA.
50600	0.0164363	1.30998	down	0.0242703	1.3585	up	Pyroxd1	297708	Rattus norvegicus pyridine nucleotide-disulphide oxidoreductase domain 1 (Pyroxd1), mRNA.
3850369	0.021599	1.2186	down	0.0146724	1.24565	up	LOC686765	686765	PREDICTED: Rattus norvegicus similar to CG14286-PA (LOC686765), mRNA.
770242	0.00366933	1.37623	down	0.0177766	1.43219	up	Pex3	83519	Rattus norvegicus peroxisomal biogenesis factor 3 (Pex3), mRNA.
2850692	0.000128677	1.6763	down	0.002033	1.56032	up	Tyms	29261	Rattus norvegicus thymidylate synthetase (Tyms), mRNA.
450725	0.00268176	1.43168	down	0.0146318	1.52929	up	RGD1565716_predicted	299129	PREDICTED: Rattus norvegicus similar to RIKEN cDNA 4921529O18 (predicted) (RGD1565716_predicted), mRNA.
5080465	0.00900047	1.20329	up	0.0177103	1.28054	down	RGD620382	171047	Rattus norvegicus Nucleoside 2-deoxyribosyltransferase domain containing protein RGD620382 (RGD620382), mRNA.
7050022	0.00694444	1.30104	down	0.0082581	1.33653	up	RGD1306746_predicted	312511	PREDICTED: Rattus norvegicus similar to Hypothetical protein MGC25529 (predicted) (RGD1306746_predicted), mRNA.
2970647	0.0148082	1.25401	down	0.00776128	1.25359	up	Crsp3	309565	PREDICTED: Rattus norvegicus cofactor required for Sp1 transcriptional activation, subunit 3 (Crsp3), mRNA.
2340603	0.00757222	1.38354	up	0.0250449	1.40814	down	Cklf	245978	Rattus norvegicus chemokine-like factor (Cklf), mRNA.
6980204	0.0149297	1.4095	down	0.0429245	1.34368	up	Mecp2	29386	Rattus norvegicus methyl CpG binding protein 2 (Mecp2), mRNA.
2510458	0.00424301	1.28948	down	0.0123525	1.22774	up	RGD1306487_predicted	304759	PREDICTED: Rattus norvegicus similar to RAB3 GTPase-activating protein (predicted) (RGD1306487_predicted), misc RNA.
1090056	0.0340936	1.24567	down	0.0379066	1.35364	up	Hbxap_predicted	308839	PREDICTED: Rattus norvegicus hepatitis B virus x associated protein (predicted) (Hbxap_predicted), mRNA.
6620446	0.00271531	2.55368	down	0.0144634	2.406	up	Atf3	25389	Rattus norvegicus activating transcription factor 3 (Atf3), mRNA.
3610347	0.00438893	1.69693	up	0.00967848	1.43834	down	Mlf1_predicted	310483	PREDICTED: Rattus norvegicus myeloid leukemia factor 1 (predicted) (Mlf1_predicted), mRNA.
1170736	0.00640817	1.29056	down	0.000896315	1.40921	up	Tfpt	85423	Rattus norvegicus TCF3 (E2A) fusion partner (Tfpt), mRNA.
3710333	0.00203541	1.34101	down	0.00987631	1.28739	up	Glmn	289437	PREDICTED: Rattus norvegicus FKBP-associated protein (Glmn), mRNA.
6840347	0.00431671	1.40572	down	0.00294336	1.45143	up	Cars_predicted	293638	PREDICTED: Rattus norvegicus cysteinyl-tRNA synthetase (predicted) (Cars_predicted), mRNA.
4010601	0.000990729	1.26637	down	0.00141112	1.42169	up	Gtpbp8	360714	Rattus norvegicus GTP-binding protein 8 (putative) (Gtpbp8), mRNA.
3850717	0.00649573	1.29727	down	0.0192196	1.30694	up	RGD1310794	296840	Rattus norvegicus similar to RIKEN cDNA C030048B08 (RGD1310794), mRNA.
2360465	0.000184002	1.89555	down	0.00312698	1.7072	up	RGD1306502_predicted	310158	PREDICTED: Rattus norvegicus similar to hypothetical protein FLJ11193 (predicted) (RGD1306502_predicted), mRNA.
1090735	0.00201574	1.23481	down	0.0162934	1.26007	up	Pank2_predicted	296167	PREDICTED: Rattus norvegicus pantothenate kinase 2 (Hallervorden-Spatz syndrome) (predicted) (Pank2_predicted), mRNA.
3870167	0.00020409	1.21927	down	0.00147714	1.22613	up	RGD1559513_predicted	314337	PREDICTED: Rattus norvegicus similar to DEAD (Asp-Glu-Ala-Asp) box polypeptide 41 (predicted) (RGD1559513_predicted), mRNA.
5890082	8.84454e-06	1.21729	down	8.56064e-05	1.26706	up	RGD1566014_predicted	501661	PREDICTED: Rattus norvegicus similar to Factor VIII associated protein (predicted) (RGD1566014_predicted), mRNA.
5910524	9.62453e-05	1.97263	down	0.00863308	1.59334	up	Cav1	25404	Rattus norvegicus caveolin, caveolae protein 1 (Cav1), transcript variant 1, mRNA.
3870672	0.0172049	1.49146	down	0.00728888	1.44393	up	Lrriq2_predicted	304007	PREDICTED: Rattus norvegicus leucine-rich repeats and IQ motif containing 2 (predicted) (Lrriq2_predicted), mRNA.
1780487	0.00222228	1.37482	down	0.000604074	1.45327	up	LOC499708	499708	PREDICTED: Rattus norvegicus similar to 60S ribosomal protein L7a (LOC499708), mRNA.
380040	0.0121096	1.39206	down	0.0188422	1.41377	up	RGD1565082_predicted	314381	PREDICTED: Rattus norvegicus similar to Protein C14orf102 homolog (predicted) (RGD1565082_predicted), mRNA.
6980112	0.0282887	1.29997	down	0.00061942	1.42089	up	Cend1	361675	Rattus norvegicus cell cycle exit and neuronal differentiation 1 (Cend1), mRNA.
1580358	0.00509591	1.40201	down	0.00195093	1.52021	up	LOC315547	315547	PREDICTED: Rattus norvegicus hypothetical LOC315547 (predicted) (LOC315547), mRNA.
2190301	0.0376222	1.46969	up	0.0149148	1.39033	down	Slc37a1	294321	Rattus norvegicus solute carrier family 37 (glycerol-3-phosphate transporter), member 1 (Slc37a1), mRNA.
6510609	0.00326969	1.35273	down	0.0277983	1.28316	up	RGD1562206_predicted	313905	PREDICTED: Rattus norvegicus similar to STAGA complex 65 gamma subunit (predicted) (RGD1562206_predicted), mRNA.
1740072	0.0351927	1.57988	up	0.00620826	2.09407	down	C2	24231	Rattus norvegicus complement component 2 (C2), mRNA.
7050309	0.00836838	1.23419	up	0.00967615	1.29797	down	Cd248_predicted	293669	PREDICTED: Rattus norvegicus CD248 antigen, endosialin (predicted) (Cd248_predicted), mRNA.
1690368	2.47808e-05	1.73187	down	5.65539e-05	1.8399	up	Omg	450224	Rattus norvegicus oligodendrocyte-myelin glycoprotein (Omg), mRNA.
6290433	0.00191933	2.30497	up	0.00946049	2.0877	down	Ell3	296102	Rattus norvegicus elongation factor RNA polymerase II-like 3 (Ell3), mRNA.
940072	0.00146499	1.3802	down	0.0119103	1.35697	up	Max	60661	Rattus norvegicus MYC associated factor X (Max), mRNA.
5900520	1.00012e-06	1.33433	down	0.00896499	1.32149	up	Aste1	363130	PREDICTED: Rattus norvegicus asteroid homolog 1 (Drosophila) (Aste1), mRNA.
4670315	0.0114978	1.33969	down	0.0349932	1.54768	up	Syt12	191595	Rattus norvegicus synaptotagmin XII (Syt12), mRNA.
3940035	0.00483847	1.2069	down	0.00127564	1.25003	up	Pdcd2	58934	PREDICTED: Rattus norvegicus programmed cell death 2 (Pdcd2), mRNA.
5550161	3.28346e-06	1.27909	down	4.8879e-05	1.27171	up	LOC317418	317418	PREDICTED: Rattus norvegicus similar to RIKEN cDNA 2310007F12 (LOC317418), mRNA.
110092	0.00379634	1.32137	down	0.00669622	1.31409	up	Ldb2_predicted	289664	PREDICTED: Rattus norvegicus LIM domain binding 2 (predicted) (Ldb2_predicted), mRNA.
60750	0.000114692	1.27939	down	0.000158725	1.28954	up	LOC288979	288979	PREDICTED: Rattus norvegicus similar to Cerebellin-2 precursor (Cerebellin-like protein) (LOC288979), mRNA.
6590497	0.00196842	1.7956	up	0.0448555	1.41305	down	Pik3ap1_predicted	294048	PREDICTED: Rattus norvegicus phosphoinositide-3-kinase adaptor protein 1 (predicted) (Pik3ap1_predicted), mRNA.
7100092	0.00996528	1.33051	down	0.00351687	1.45324	up	Crx	60446	Rattus norvegicus cone-rod homeobox (Crx), mRNA.
4610053	0.00500485	1.21335	down	0.00140724	1.2151	up	LOC498733	498733	PREDICTED: Rattus norvegicus similar to CDNA sequence BC034664 (LOC498733), mRNA.
7050519	0.00280797	1.82669	up	0.00724484	1.87462	down	Fmr1nb_predicted	293918	PREDICTED: Rattus norvegicus fragile X mental retardation 1 neighbor (predicted) (Fmr1nb_predicted), mRNA.
1570050	0.00821819	1.2468	up	0.000355078	1.38076	down	Cd81	25621	Rattus norvegicus Cd81 molecule (Cd81), mRNA.
2340091	0.0130359	1.22354	down	0.0412384	1.25114	up	Rwdd3	65026	PREDICTED: Rattus norvegicus RWD domain containing 3 (Rwdd3), mRNA.
6520324	0.0316027	1.24242	down	0.00501872	1.40266	up	RGD1562262_predicted	311573	PREDICTED: Rattus norvegicus similar to centrosomal Nek2-associated protein 1 (predicted) (RGD1562262_predicted), mRNA.
5570195	0.00137536	1.2047	down	0.0335839	1.22445	up	Slc15a4	246280	Rattus norvegicus solute carrier family 15, member 4 (Slc15a4), mRNA.
2030010	0.00962354	1.33765	down	0.0261576	1.44617	up	Wdr32_predicted	313242	PREDICTED: Rattus norvegicus WD repeat domain 32 (predicted) (Wdr32_predicted), mRNA.
4560292	0.000720819	1.25159	down	0.00279018	1.21756	up	RGD1562582_predicted	499935	PREDICTED: Rattus norvegicus similar to KIAA0406-like protein (predicted) (RGD1562582_predicted), mRNA.
3940458	0.005085	1.50077	down	0.00758582	1.63788	up	LOC680424	680424	PREDICTED: Rattus norvegicus similar to Peroxisome assembly protein 10 (Peroxin-10) (Peroxisome biogenesis factor 10) (RING finger protein 69) (LOC680424), mRNA.
4070148	0.000997184	1.23214	down	0.00406684	1.27788	up	Myef2	362207	PREDICTED: Rattus norvegicus myelin basic protein expression factor 2, repressor (Myef2), mRNA.
1660176	0.00165368	1.24633	down	3.73921e-05	1.30781	up	Zfp653_predicted	300446	PREDICTED: Rattus norvegicus zinc finger protein 653 (predicted), transcript variant 1 (Zfp653_predicted), mRNA.
2450014	0.00317391	1.32446	up	0.024699	1.27122	down	RGD1562162_predicted	366481	PREDICTED: Rattus norvegicus similar to Zgc:56193 (predicted) (RGD1562162_predicted), mRNA.
110497	0.0185532	1.39593	down	0.0126047	1.56808	up	LOC290396	290396	PREDICTED: Rattus norvegicus similar to Protein diaphanous homolog 3 (Diaphanous-related formin-3) (DRF3) (mDIA2) (p134mDIA2) (LOC290396), mRNA.
1450086	0.000180952	1.56541	down	0.00217053	1.62327	up	RGD1308116_predicted	310376	PREDICTED: Rattus norvegicus similar to hypothetical protein MGC42105 (predicted) (RGD1308116_predicted), mRNA.
1990736	0.0436445	1.39377	up	0.0405194	1.37749	down	Tepp	291850	Rattus norvegicus testis/prostate/placenta-expressed protein (Tepp), mRNA.
580148	0.0239793	1.27477	up	0.00163737	1.39333	down	RGD1305038_predicted	314627	PREDICTED: Rattus norvegicus similar to Serine/threonine-protein kinase SNK (Serum inducible kinase) (predicted) (RGD1305038_predicted), mRNA.
1740075	0.00858051	1.31859	down	0.0225748	1.39513	up	Trim17	64702	Rattus norvegicus tripartite motif protein 17 (Trim17), mRNA.
5720286	0.0100001	1.25491	down	0.0122704	1.27872	up	RGD1559904_predicted	313061	PREDICTED: Rattus norvegicus similar to mKIAA1429 protein (predicted) (RGD1559904_predicted), mRNA.
2970458	0.00374035	1.43277	up	0.0227011	1.33691	down	LOC300760	300760	PREDICTED: Rattus norvegicus similar to H3 histone, family 3B (LOC300760), mRNA.
3850022	0.0104914	1.23753	up	0.000399074	1.30825	down	Rab34	360571	Rattus norvegicus RAB34, member RAS oncogene family (Rab34), mRNA.
2650300	0.000574967	1.27204	down	0.00331224	1.28954	up	Arfgap1	246310	Rattus norvegicus ADP-ribosylation factor GTPase activating protein 1 (Arfgap1), mRNA.
2970154	0.0393154	1.21283	down	0.0202855	1.31208	up	Ing3	312154	Rattus norvegicus inhibitor of growth family, member 3 (Ing3), mRNA.
510398	0.010062	1.22373	down	0.0373915	1.21013	up	Cdc40_predicted	361859	PREDICTED: Rattus norvegicus cell division cycle 40 homolog (yeast) (predicted) (Cdc40_predicted), mRNA.
3710044	4.04377e-05	1.24257	up	0.000111668	1.28615	down	Ctnna1	307505	Rattus norvegicus catenin (cadherin associated protein), alpha 1 (Ctnna1), mRNA.
4610170	0.00016343	1.28331	down	0.000809065	1.33432	up	Ggps1	291211	Rattus norvegicus geranylgeranyl diphosphate synthase 1 (Ggps1), mRNA.
1570471	0.0175589	1.21789	down	0.000277537	1.33481	up	Alg12_predicted	315212	PREDICTED: Rattus norvegicus asparagine-linked glycosylation 12 homolog (yeast, alpha-1,6-mannosyltransferase) (predicted) (Alg12_predicted), mRNA.
5050170	0.0165741	1.24	down	0.00286135	1.26259	up	Nppa	24602	Rattus norvegicus natriuretic peptide precursor type A (Nppa), mRNA.
2350619	0.00863213	1.43773	down	0.0125891	1.46048	up	RGD1561456_predicted	499155	PREDICTED: Rattus norvegicus similar to Fanconi anemia, complementation group F (predicted) (RGD1561456_predicted), mRNA.
4560139	0.00935481	1.56819	down	0.00714854	1.79577	up	Dusp8_predicted	361679	PREDICTED: Rattus norvegicus dual specificity phosphatase 8 (predicted) (Dusp8_predicted), mRNA.
5570091	0.00718741	1.55311	down	0.0225089	1.44456	up	Dusp8_predicted	361679	PREDICTED: Rattus norvegicus dual specificity phosphatase 8 (predicted) (Dusp8_predicted), mRNA.
3840324	0.0265403	1.22832	down	0.006912	1.28122	up	RGD1306932	304346	Rattus norvegicus similar to CG9117-PA (RGD1306932), mRNA.
6840563	0.00928119	1.24999	down	0.0112377	1.356	up	RGD1310270_predicted	314798	PREDICTED: Rattus norvegicus similar to CG33154-PB (predicted) (RGD1310270_predicted), mRNA.
6270035	0.00196166	1.25509	up	0.00635604	1.27002	down	LOC296318
870292	0.00443386	1.31823	down	0.00670012	1.32795	up	RGD1564042_predicted	294774	PREDICTED: Rattus norvegicus similar to osmosis responsive factor (predicted) (RGD1564042_predicted), mRNA.
6220600	3.5579e-05	1.41684	down	2.8861e-05	1.53094	up	RGD1564792_predicted	499976	PREDICTED: Rattus norvegicus RGD1564792 (predicted) (RGD1564792_predicted), mRNA.
2120075	0.00965876	1.35965	down	0.0267106	1.4316	up	Trmt11	378794	Rattus norvegicus tRNA methyltransferase 11 homolog (S. cerevisiae) (Trmt11), mRNA.
1740286	0.00418285	1.32595	down	9.7048e-05	1.57818	up	LOC501102	501102	PREDICTED: Rattus norvegicus LOC501102 (LOC501102), mRNA.
1990538	0.0356549	1.22284	down	0.0128444	1.3083	up	Ddx18	308490	Rattus norvegicus DEAD (Asp-Glu-Ala-Asp) box polypeptide 18 (Ddx18), mRNA.
4730440	0.00228595	1.25018	down	0.00726807	1.23266	up	Srrm1_predicted	313620	PREDICTED: Rattus norvegicus serine/arginine repetitive matrix 1 (predicted) (Srrm1_predicted), mRNA.
2120180	0.0021047	1.22084	up	0.000651004	1.26391	down	Abhd14b	300983	Rattus norvegicus abhydrolase domain containing 14b (Abhd14b), mRNA.
670022	0.0152496	1.51332	down	0.0376573	1.45295	up	Ddx28_predicted	364995	PREDICTED: Rattus norvegicus DEAD (Asp-Glu-Ala-Asp) box polypeptide 28 (predicted) (Ddx28_predicted), mRNA.
4050072	0.0133794	1.3614	down	0.0468056	1.352	up	Kcne2	171138	Rattus norvegicus potassium voltage-gated channel, Isk-related subfamily, gene 2 (Kcne2), mRNA.
5270100	0.000261037	1.47983	up	0.0416638	1.24904	down	RGD1307316_predicted	311613	PREDICTED: Rattus norvegicus similar to KIAA0681 protein (predicted) (RGD1307316_predicted), mRNA.
1780706	0.0017925	1.25399	down	0.00216695	1.28377	up	RGD1559623_predicted	499731	PREDICTED: Rattus norvegicus similar to RIKEN cDNA 5230400J09 (predicted) (RGD1559623_predicted), mRNA.
5860300	0.00617962	1.47947	down	0.00878645	1.54388	up	Iars_predicted	306804	PREDICTED: Rattus norvegicus isoleucine-tRNA synthetase (predicted) (Iars_predicted), mRNA.
460400	0.00192432	1.25909	down	0.0157408	1.34425	up	Wdsof1_predicted	362902	PREDICTED: Rattus norvegicus WD repeats and SOF domain containing 1 (predicted) (Wdsof1_predicted), mRNA.
5550128	4.43881e-05	1.50422	down	0.0113329	1.38665	up	RGD1306209	312303	PREDICTED: Rattus norvegicus similar to hypothetical protein FLJ31413 (RGD1306209), mRNA.
3140138	0.00859126	1.22664	down	0.00200831	1.30554	up	Coasy	287711	Rattus norvegicus Coenzyme A synthase (Coasy), nuclear gene encoding mitochondrial protein, mRNA.
3610100	0.0260088	1.2621	down	0.00591646	1.30842	up	Abce1	361390	PREDICTED: Rattus norvegicus ATP-binding cassette, sub-family E (OABP), member 1 (Abce1), mRNA.
5570139	0.0435767	1.21381	up	0.00438711	1.36437	down	RGD1306142_predicted	312257	PREDICTED: Rattus norvegicus similar to RIKEN cDNA B930096L08 (predicted) (RGD1306142_predicted), mRNA.
5550072	0.00240611	1.3529	down	0.00265948	1.42878	up	Mmaa_predicted	291939	PREDICTED: Rattus norvegicus methylmalonic aciduria (cobalamin deficiency) cblA type (predicted) (Mmaa_predicted), mRNA.
6220435	0.0139405	1.21676	down	0.00274865	1.40381	up	Dusp1	114856	Rattus norvegicus dual specificity phosphatase 1 (Dusp1), mRNA.
6370110	0.0012978	1.24222	down	0.000149875	1.29373	up	RGD1559845_predicted	308494	PREDICTED: Rattus norvegicus similar to SPBPJ4664.02 (predicted) (RGD1559845_predicted), mRNA.
430598	0.000362453	1.29577	down	0.000210923	1.31843	up	Med6_predicted	299180	PREDICTED: Rattus norvegicus mediator of RNA polymerase II transcription, subunit 6 homolog (yeast) (predicted) (Med6_predicted), mRNA.
2060068	6.39424e-06	1.3342	down	8.74484e-06	1.40883	up	Med6_predicted	299180	PREDICTED: Rattus norvegicus mediator of RNA polymerase II transcription, subunit 6 homolog (yeast) (predicted) (Med6_predicted), mRNA.
6100440	0.00763631	1.49257	down	0.002097	1.46497	up	RGD1306926_predicted	303742	PREDICTED: Rattus norvegicus similar to hypothetical protein FLJ22175 (predicted) (RGD1306926_predicted), mRNA.
1660010	0.00101599	1.24991	down	0.00150183	1.31427	up	Mif4gd	360659	Rattus norvegicus MIF4G domain containing (Mif4gd), mRNA.
6180451	0.00599936	1.27224	down	0.00382004	1.33309	up	RGD1311783_predicted	294012	PREDICTED: Rattus norvegicus similar to RIKEN cDNA 2010012O05 (predicted) (RGD1311783_predicted), mRNA.
580273	0.000333046	1.30262	down	0.000235666	1.29118	up	Znf830	497967	Rattus norvegicus zinc finger protein 830 (Znf830), mRNA.
4010040	0.00323886	1.54854	down	0.0108611	1.61905	up	Spata5_predicted	361935	PREDICTED: Rattus norvegicus spermatogenesis associated 5 (predicted) (Spata5_predicted), mRNA.
2570181	0.00686789	1.41688	up	0.00325987	1.45326	down	Hrsp12	65151	Rattus norvegicus heat-responsive protein 12 (Hrsp12), mRNA.
3850048	0.00229273	1.25911	down	0.00408516	1.2243	up	Pofut2_predicted	309686	PREDICTED: Rattus norvegicus protein O-fucosyltransferase 2 (predicted) (Pofut2_predicted), mRNA.
2510195	0.00271929	1.41792	down	0.00856903	1.44651	up	Fastkd2	301463	Rattus norvegicus FAST kinase domains 2 (Fastkd2), mRNA.
510156	0.0123265	1.21132	up	0.00536096	1.30968	down	LOC306324	306324	PREDICTED: Rattus norvegicus similar to tetraspanin similar to TM4SF9 (predicted) (LOC306324), mRNA.
1740164	0.00460155	1.2244	down	0.00435488	1.20478	up	Tbccd1	303830	Rattus norvegicus TBCC domain containing 1 (Tbccd1), mRNA.
4810022	0.017469	1.25112	up	0.00403761	1.32187	down	Cib1	81823	Rattus norvegicus calcium and integrin binding 1 (calmyrin) (Cib1), mRNA.
6220630	0.00328928	1.48503	down	0.00662578	1.56331	up	Slc1a4	305540	Rattus norvegicus solute carrier family 1 (glutamate/neutral amino acid transporter), member 4 (Slc1a4), mRNA.
1340128	0.0096255	1.26976	down	0.0403245	1.30422	up	RGD1305014	309029	Rattus norvegicus similar to RIKEN cDNA 2310057M21 (RGD1305014), mRNA.
4120270	0.00799293	1.59366	down	0.0485797	1.34086	up	Spag11b	246305	Rattus norvegicus sperm associated antigen 11B (Spag11b), mRNA.
1780500	0.00880639	2.42141	down	0.0157786	2.31657	up	Chac1_predicted	362196	PREDICTED: Rattus norvegicus ChaC, cation transport regulator-like 1 (E. coli) (predicted) (Chac1_predicted), mRNA.
6100121	0.0146296	1.43146	up	0.0133883	1.61195	down	Mmp11	25481	Rattus norvegicus matrix metallopeptidase 11 (Mmp11), mRNA.
2940647	1.39601e-05	1.35933	down	7.55581e-08	1.50211	up	LOC360568	360568	PREDICTED: Rattus norvegicus similar to Hypothetical UPF0049 protein ZK1128.2 in chromosome III (LOC360568), mRNA.
6550110	0.0238047	1.21517	down	0.0116754	1.3054	up	Lemd2	361807	Rattus norvegicus LEM domain containing 2 (Lemd2), mRNA.
1240601	0.0179328	1.25672	down	0.0046595	1.23666	up	Nyx_predicted	302516	PREDICTED: Rattus norvegicus nyctalopin (predicted) (Nyx_predicted), mRNA.
6220070	0.0328405	1.3273	up	0.00788082	1.45975	down	Mdk	81517	Rattus norvegicus midkine (Mdk), mRNA.
6110575	4.00709e-06	1.23285	down	2.93387e-05	1.31239	up	Twistnb_predicted	362728	PREDICTED: Rattus norvegicus TWIST neighbor (predicted) (Twistnb_predicted), mRNA.
1780025	0.0209185	1.23262	down	0.013942	1.2678	up	Rnaseh2b	361056	Rattus norvegicus ribonuclease H2, subunit B (Rnaseh2b), mRNA.
780369	0.00812862	1.41705	down	0.0361528	1.42765	up	Cdr2	308958	Rattus norvegicus cerebellar degeneration-related 2 (Cdr2), mRNA.
2510451	0.00246978	1.4162	down	0.00313743	1.30938	up	RGD1564007_predicted	300761	PREDICTED: Rattus norvegicus similar to HCV NS3-transactivated protein 2 (predicted) (RGD1564007_predicted), mRNA.
2570068	0.00326769	2.13703	up	0.0256995	1.82855	down	RT1-A2	24974	Rattus norvegicus RT1 class Ia, locus A2 (RT1-A2), mRNA.
5420601	0.00364996	1.43786	down	0.0341746	1.27672	up	LOC498842	498842	PREDICTED: Rattus norvegicus similar to Histidyl-tRNA synthetase-like (LOC498842), mRNA.
5340672	0.00404613	1.31619	down	0.00632678	1.38919	up	RGD1562294_predicted	500981	PREDICTED: Rattus norvegicus similar to zinc finger protein 202 (predicted) (RGD1562294_predicted), mRNA.
5910070	0.00319395	1.22346	up	0.00116509	1.29207	down	Clstn1	313717	PREDICTED: Rattus norvegicus calsyntenin 1 (Clstn1), mRNA.
2810341	0.0232512	1.28828	down	0.00234442	1.48003	up	Sdccag10	361887	Rattus norvegicus serologically defined colon cancer antigen 10 (Sdccag10), mRNA.
6130010	0.00118935	1.61817	up	0.0054381	1.4598	down	Hnrpab	83498	Rattus norvegicus heterogeneous nuclear ribonucleoprotein A/B (Hnrpab), mRNA.
2940671	0.0400381	1.33316	up	0.00256984	1.61363	down	Ppfibp1_predicted	312855	PREDICTED: Rattus norvegicus PTPRF interacting protein, binding protein 1 (liprin beta 1) (predicted) (Ppfibp1_predicted), mRNA.
1770026	0.000914426	1.38344	up	0.0103311	1.35604	down	Ap1g2_predicted	290215	PREDICTED: Rattus norvegicus adaptor protein complex AP-1, gamma 2 subunit (predicted) (Ap1g2_predicted), mRNA.
3360025	0.011599	1.22905	down	0.0314278	1.20222	up	Akr7a2	171445	Rattus norvegicus aldo-keto reductase family 7, member A2 (aflatoxin aldehyde reductase) (Akr7a2), mRNA.
580647	0.00236151	1.38344	up	0.000335786	1.55053	down	Cxcl16	497942	Rattus norvegicus chemokine (C-X-C motif) ligand 16 (Cxcl16), mRNA.
4150056	0.00894054	1.28647	down	0.00162448	1.43117	up	Wdr41_predicted	361879	PREDICTED: Rattus norvegicus WD repeat domain 41 (predicted) (Wdr41_predicted), mRNA.
7050324	0.00149435	1.42005	down	0.00117542	1.49043	up	Tmem17	360985	Rattus norvegicus transmembrane protein 17 (Tmem17), mRNA.
4670520	0.0214984	1.23586	down	0.0114118	1.25776	up	Nufip1	364430	Rattus norvegicus nuclear fragile X mental retardation protein interacting protein 1 (Nufip1), mRNA.
4920239	0.0250319	1.26752	down	0.0273402	1.35835	up	LOC683686	683686	PREDICTED: Rattus norvegicus similar to zinc finger, CCHC domain containing 7, transcript variant 1 (LOC683686), mRNA.
4730047	0.00517881	1.32482	down	0.0391643	1.26766	up	Ubtd1	309373	Rattus norvegicus ubiquitin domain containing 1 (Ubtd1), mRNA.
6900433	0.000630369	1.29193	down	0.0108214	1.24193	up	Prpf3_predicted	361995	PREDICTED: Rattus norvegicus PRP3 pre-mRNA processing factor 3 homolog (yeast) (predicted) (Prpf3_predicted), mRNA.
2360358	8.31527e-06	1.44459	up	0.00126527	1.38785	down	Btg2	29619	Rattus norvegicus B-cell translocation gene 2, anti-proliferative (Btg2), mRNA.
1410750	0.00575388	1.262	down	0.00243133	1.43266	up	RGD1359191	314462	Rattus norvegicus GCD14/PCMT domain containing protein (RGD1359191), mRNA.
1990609	0.00171453	1.26806	down	0.000339147	1.33502	up	Rbks_predicted	362706	PREDICTED: Rattus norvegicus ribokinase (predicted) (Rbks_predicted), mRNA.
2120041	0.00867626	1.5255	up	0.0447982	1.47719	down	B2m	24223	Rattus norvegicus beta-2 microglobulin (B2m), mRNA.
70594	0.0282737	4.49503	up	0.0130851	6.61835	down	Cryge	24279	PREDICTED: Rattus norvegicus crystallin, gamma E (Cryge), mRNA.
540452	0.0110395	1.29676	down	0.0403609	1.22904	up	Zfp111	170849	Rattus norvegicus zinc finger protein 111 (Zfp111), mRNA.
670672	0.0484683	1.39083	down	0.00742556	1.56248	up	Gucy2f	116556	Rattus norvegicus guanylate cyclase 2f (Gucy2f), mRNA.
6900138	0.00235667	1.2822	up	0.00126222	1.42248	down	Psme1	29630	Rattus norvegicus proteasome (prosome, macropain) 28 subunit, alpha (Psme1), mRNA.
2690601	0.0184518	1.47669	up	0.00107469	1.72502	down	Trpv4	66026	Rattus norvegicus transient receptor potential cation channel, subfamily V, member 4 (Trpv4), mRNA.
4810575	0.0126259	1.34844	up	0.0230936	1.3345	down	LOC684681	684681	PREDICTED: Rattus norvegicus similar to Histone H1.2 (H1 VAR.1) (H1c) (LOC684681), mRNA.
3940368	0.0233653	1.23681	down	0.0129709	1.2703	up	Nol12	362955	Rattus norvegicus nucleolar protein 12 (Nol12), mRNA.
4780324	0.0129879	1.90033	up	0.000887034	2.48022	down	Carhsp1	260416	Rattus norvegicus calcium regulated heat stable protein 1 (Carhsp1), mRNA.
2650176	0.0119523	1.22496	down	0.000478365	1.40626	up	Cbx8	303731	Rattus norvegicus chromobox homolog 8 (Pc class homolog, Drosophila) (Cbx8), mRNA.
6420324	0.00941253	1.49387	down	0.0248949	1.53049	up	Mbd1_predicted	291439	PREDICTED: Rattus norvegicus methyl-CpG binding domain protein 1 (predicted) (Mbd1_predicted), mRNA.
460458	0.0149131	1.20111	down	0.022537	1.2032	up	RGD1310606	297728	Rattus norvegicus similar to RIKEN cDNA 1200009B18; EST AA408438 (RGD1310606), mRNA.
4590168	0.0033324	1.30753	down	0.0093384	1.31001	up	LOC688637	688637	PREDICTED: Rattus norvegicus similar to WD repeat domain 36 (LOC688637), mRNA.
4070403	0.0302127	1.26543	up	0.00515414	1.39212	down	Prss23	308807	Rattus norvegicus protease, serine, 23 (Prss23), mRNA.
6900176	0.0129498	1.27118	down	0.0267943	1.21628	up	Cc2d1b	313478	PREDICTED: Rattus norvegicus coiled-coil and C2 domain containing 1B (Cc2d1b), mRNA.
6520064	0.00326301	1.35242	down	0.00347279	1.40631	up	Smndc1_predicted	287768	PREDICTED: Rattus norvegicus survival motor neuron domain containing 1 (predicted) (Smndc1_predicted), mRNA.
3440195	0.000361004	1.36208	down	0.0242967	1.24177	up	Cenpl	289150	Rattus norvegicus centromere protein L (Cenpl), mRNA.
3120070	0.00801861	1.21405	down	0.00387377	1.36518	up	Npepl1_predicted	311671	PREDICTED: Rattus norvegicus aminopeptidase-like 1 (predicted) (Npepl1_predicted), mRNA.
3610609	0.00801346	1.36383	down	0.00206383	1.40121	up	Ccdc99	303037	Rattus norvegicus coiled-coil domain containing 99 (Ccdc99), mRNA.
70037	0.00271774	1.31941	up	7.15649e-05	1.45413	down	LOC301444	301444	PREDICTED: Rattus norvegicus pseudogene for diazepam binding inhibitor 1 (LOC301444), mRNA.
1570112	0.000210133	1.79053	up	0.00398903	1.81046	down	Pdpn	54320	Rattus norvegicus podoplanin (Pdpn), mRNA.
60332	0.00270909	1.27569	down	0.0234063	1.21713	up	RGD1310414	290811	Rattus norvegicus similar to hypothetical protein FLJ23263 (RGD1310414), mRNA.
870358	0.0260164	1.42823	up	0.00105346	1.67402	down	Gypc	364837	Rattus norvegicus glycophorin C (Gerbich blood group) (Gypc), mRNA.
2370537	0.00635434	1.65844	up	0.00396404	1.52636	down	Lmo3	245979	Rattus norvegicus LIM domain only 3 (Lmo3), mRNA.
3290333	0.0115409	1.33106	down	0.03392	1.42612	up	Nmd3_predicted	310512	PREDICTED: Rattus norvegicus NMD3 homolog (S. cerevisiae) (predicted) (Nmd3_predicted), mRNA.
6940121	2.76726e-05	1.26157	up	0.0121525	1.27266	down	Hmgn2	114637	Rattus norvegicus high mobility group nucleosomal binding domain 2 (Hmgn2), mRNA.
4730114	0.000815045	1.20152	down	0.00627083	1.25991	up	Pno1	289809	Rattus norvegicus partner of NOB1 homolog (S. cerevisiae) (Pno1), mRNA.
4760168	4.42879e-06	1.42032	down	0.00227295	1.27723	up	Hrb2_predicted	314830	PREDICTED: Rattus norvegicus HIV-1 Rev binding protein 2 (predicted) (Hrb2_predicted), mRNA.
5390497	0.0151682	1.38054	down	0.0056783	1.53578	up	Myh7b_predicted	311570	PREDICTED: Rattus norvegicus myosin, heavy polypeptide 7B, cardiac muscle, beta (predicted) (Myh7b_predicted), mRNA.
730465	0.0326132	1.34563	down	0.0332308	1.43228	up	Pggt1b	81746	Rattus norvegicus protein geranylgeranyltransferase type I, beta subunit (Pggt1b), mRNA.
4610717	0.000402513	1.24726	down	0.00760042	1.27029	up	Utp14a	317579	Rattus norvegicus UTP14, U3 small nucleolar ribonucleoprotein, homolog A (yeast) (Utp14a), mRNA.
4480411	0.0425389	1.23026	down	0.00462137	1.39831	up	Utp14a	317579	Rattus norvegicus UTP14, U3 small nucleolar ribonucleoprotein, homolog A (yeast) (Utp14a), mRNA.
6550195	0.000112764	1.27631	down	0.0012079	1.33771	up	Alpl	25586	Rattus norvegicus alkaline phosphatase, liver/bone/kidney (Alpl), mRNA.
730242	0.019062	1.21598	down	0.0116883	1.25933	up	Rae1	362281	Rattus norvegicus RAE1 RNA export 1 homolog (S. pombe) (Rae1), mRNA.
2570341	0.00329696	1.96714	down	0.00878507	1.91558	up	Slc7a1	25648	Rattus norvegicus solute carrier family 7 (cationic amino acid transporter, y+ system), member 1 (Slc7a1), mRNA.
2850576	0.0021017	1.61879	up	0.00265432	1.54402	down	Blvrb_predicted	292737	PREDICTED: Rattus norvegicus biliverdin reductase B (flavin reductase (NADPH)) (predicted) (Blvrb_predicted), mRNA.
1780184	0.0263596	1.31156	down	0.0495624	1.42575	up	RGD1566386_predicted	304336	PREDICTED: Rattus norvegicus similar to Hypothetical protein A430033K04 (predicted) (RGD1566386_predicted), mRNA.
2030017	0.00739443	1.44257	up	0.0103603	1.51108	down	Zdhhc12	366014	Rattus norvegicus zinc finger, DHHC domain containing 12 (Zdhhc12), mRNA.
3870446	0.0117024	1.95343	up	0.00590587	2.02312	down	LOC362480	362480	PREDICTED: Rattus norvegicus similar to lipoxygenase homology domains 1 (LOC362480), mRNA.
3170372	0.00023583	1.27825	down	0.0171542	1.28067	up	RGD1565881_predicted	497944	PREDICTED: Rattus norvegicus similar to expressed sequence AI854635 (predicted) (RGD1565881_predicted), mRNA.
1170373	0.00597215	1.22984	down	0.00212364	1.2923	up	Coq4	366013	Rattus norvegicus coenzyme Q4 homolog (S. cerevisiae) (Coq4), mRNA.
5860402	0.00475465	1.55746	down	0.00395611	1.65957	up	Siah2	140593	Rattus norvegicus seven in absentia 2 (Siah2), mRNA.
5390019	0.0041764	1.28457	down	0.000291589	1.39936	up	Nol10	313981	Rattus norvegicus nucleolar protein 10 (Nol10), mRNA.
2630372	2.0331e-05	1.46525	down	3.30531e-05	1.47529	up	LOC360885	360885	PREDICTED: Rattus norvegicus similar to hypothetical protein FLJ32001 (predicted) (LOC360885), mRNA.
2650309	0.0226501	1.40988	up	0.0304296	1.38832	down	Klhl25	293023	Rattus norvegicus kelch-like 25 (Drosophila) (Klhl25), mRNA.
630075	0.000254791	1.37918	down	0.000617878	1.39837	up	Dusp11_predicted	297412	PREDICTED: Rattus norvegicus dual specificity phosphatase 11 (RNA/RNP complex 1-interacting) (predicted) (Dusp11_predicted), mRNA.
1050736	0.000619684	1.83373	up	0.00134329	1.78252	down	Klf4	114505	Rattus norvegicus Kruppel-like factor 4 (gut) (Klf4), mRNA.
6980156	0.00273221	1.24502	down	0.00018845	1.38728	up	Luc7l_predicted	360503	PREDICTED: Rattus norvegicus LUC7-like (S. cerevisiae) (predicted) (Luc7l_predicted), mRNA.
4570364	0.000598614	2.15015	up	0.00190348	2.07878	down	Sc65	59101	Rattus norvegicus synaptonemal complex protein SC65 (Sc65), mRNA.
3060411	0.0156069	1.2641	down	0.00278085	1.42573	up	Rabep2	80754	Rattus norvegicus rabaptin, RAB GTPase binding effector protein 2 (Rabep2), mRNA.
6980044	0.0491164	1.29353	down	0.00493067	1.45817	up	Ctdp1_predicted	291414	PREDICTED: Rattus norvegicus CTD (carboxy-terminal domain, RNA polymerase II, polypeptide A) phosphatase, subunit 1 (predicted) (Ctdp1_predicted), mRNA.
2450609	0.000791975	1.21634	down	0.00841377	1.2284	up	LOC314584	314584	PREDICTED: Rattus norvegicus similar to ZFP-like protein (predicted) (LOC314584), mRNA.
3610605	0.00177014	2.15428	down	0.00198946	2.22729	up	RGD1306928_predicted	293509	PREDICTED: Rattus norvegicus similar to hypothetical protein MGC13138 (predicted) (RGD1306928_predicted), mRNA.
2340022	0.00611987	1.28421	down	0.00618776	1.38612	up	Xrn1_predicted	300944	PREDICTED: Rattus norvegicus 5'-3' exoribonuclease 1 (predicted) (Xrn1_predicted), mRNA.
4730390	0.0044532	1.5518	up	0.00513935	1.61126	down	RGD1560911_predicted	309112	PREDICTED: Rattus norvegicus similar to BC026645 protein (predicted) (RGD1560911_predicted), mRNA.
3610056	0.0118402	1.64445	up	0.0322239	1.71413	down	Tmem176b	171411	Rattus norvegicus transmembrane protein 176B (Tmem176b), mRNA.
780315	0.00195253	1.36377	down	0.0215359	1.2805	up	RGD1309077_predicted	360569	PREDICTED: Rattus norvegicus similar to putative RNA methyltransferase (predicted) (RGD1309077_predicted), mRNA.
6370411	0.000329101	1.33188	down	0.00970866	1.22961	up	Kpna1	288064	Rattus norvegicus karyopherin (importin) alpha 1 (Kpna1), mRNA.
130563	0.0396185	1.37059	up	0.0426055	1.34356	down	RGD1309051	299153	Rattus norvegicus similar to chromosome 14 open reading frame 50 (RGD1309051), mRNA.
2030500	0.0148299	1.38427	down	0.0278348	1.39382	up	Sfrs12	56763	Rattus norvegicus splicing factor, arginine/serine-rich 12 (Sfrs12), mRNA.
1400368	0.037301	1.25269	down	0.0127867	1.27281	up	Bola1_predicted	365875	PREDICTED: Rattus norvegicus bolA-like 1 (E. coli) (predicted) (Bola1_predicted), mRNA.
60435	0.00388037	1.2636	down	0.00779779	1.24731	up	RGD1560433_predicted	296750	PREDICTED: Rattus norvegicus similar to 1500019C06Rik protein (predicted) (RGD1560433_predicted), mRNA.
3170736	0.0296818	1.93977	up	0.0151185	2.17979	down	C1r	312705	PREDICTED: Rattus norvegicus complement component 1, r subcomponent (C1r), mRNA.
5700273	0.00570764	1.23885	down	0.0104022	1.30479	up	Smad2	29357	Rattus norvegicus SMAD family member 2 (Smad2), mRNA.
7000270	0.00198466	1.23033	down	0.00335514	1.34193	up	Rad52_predicted	297561	PREDICTED: Rattus norvegicus RAD52 homolog (S. cerevisiae) (predicted) (Rad52_predicted), mRNA.
4730075	0.00406675	1.39837	up	0.00477461	1.5406	down	Amid_predicted	361843	PREDICTED: Rattus norvegicus apoptosis-inducing factor (AIF)-like mitochondrion-associated inducer of death (predicted) (Amid_predicted), mRNA.
4920097	0.000950503	1.20222	down	0.000245412	1.29919	up	RGD1305500_predicted	308004	PREDICTED: Rattus norvegicus similar to hypothetical protein FLJ13188 (predicted) (RGD1305500_predicted), mRNA.
6020097	0.0178123	1.20554	down	0.0159945	1.24935	up	RGD1308302	308911	Rattus norvegicus similar to RIKEN cDNA 1500003O22 (RGD1308302), mRNA.
380039	0.0372918	1.27628	up	0.0017051	1.47976	down	Plec1	64204	Rattus norvegicus plectin 1 (Plec1), mRNA.
7040102	0.00612994	1.22397	down	0.0022731	1.38044	up	Armc5	361653	Rattus norvegicus armadillo repeat containing 5 (Armc5), mRNA.
6980047	0.0115004	1.35933	down	0.0337383	1.32571	up	LOC499495	499495	PREDICTED: Rattus norvegicus similar to MADS box transcription enhancer factor 2, polypeptide C (myocyte enhancer factor 2C) (LOC499495), mRNA.
2320112	0.00111862	1.32449	down	0.00126422	1.43847	up	RGD1311135_predicted	364136	PREDICTED: Rattus norvegicus similar to 2-aminoadipic 6-semialdehyde dehydrogenase (predicted) (RGD1311135_predicted), mRNA.
2760039	1.98525e-05	1.25237	down	0.00138155	1.24772	up	Eef1e1_predicted	291057	PREDICTED: Rattus norvegicus eukaryotic translation elongation factor 1 epsilon 1 (predicted) (Eef1e1_predicted), mRNA.
4540463	0.00631173	1.30125	down	0.0192368	1.2049	up	Kcnmb2	294961	Rattus norvegicus potassium large conductance calcium-activated channel, subfamily M, beta member 2 (Kcnmb2), mRNA.
6180465	0.0146653	1.24262	down	0.0449515	1.27736	up	RGD1304792_predicted	312474	PREDICTED: Rattus norvegicus similar to chromosome 2 open reading frame 3; transcription factor 9 (binds GC-rich sequences) (predicted) (RGD1304792_predicted), mRNA.
6860280	0.00652683	2.41618	up	0.00785627	2.12271	down	Rnase4	56759	Rattus norvegicus ribonuclease, RNase A family 4 (Rnase4), mRNA.
3390494	0.00963481	1.23035	up	0.00046768	1.35243	down	Plscr3	360549	Rattus norvegicus phospholipid scramblase 3 (Plscr3), mRNA.
1240025	0.00481673	1.32074	up	3.00548e-05	1.53026	down	Cd151	64315	Rattus norvegicus CD151 molecule (Raph blood group) (Cd151), mRNA.
1450341	0.000438854	1.36492	down	0.00193484	1.34955	up	Snx15	293691	Rattus norvegicus sorting nexin 15 (Snx15), mRNA.
3440750	0.0092168	1.25026	down	0.0251431	1.27741	up	Zscan21	304342	Rattus norvegicus zinc finger and SCAN domain containing 21 (Zscan21), mRNA.
6100168	0.00256285	1.29964	down	0.005271	1.20396	up	LOC499521	499521	PREDICTED: Rattus norvegicus similar to RGD1309360_predicted protein (LOC499521), mRNA.
870278	0.000301289	1.26959	down	7.1072e-05	1.30958	up	RGD1309020	291060	PREDICTED: Rattus norvegicus similar to RIKEN cDNA 6530403A03 (RGD1309020), mRNA.
2970487	0.0253793	1.24807	down	0.0198169	1.33439	up	Lgtn_predicted	308432	PREDICTED: Rattus norvegicus ligatin (predicted) (Lgtn_predicted), mRNA.
380133	0.00274101	1.36292	down	0.0024172	1.4743	up	Ddx55_predicted	304468	PREDICTED: Rattus norvegicus DEAD (Asp-Glu-Ala-Asp) box polypeptide 55 (predicted) (Ddx55_predicted), mRNA.
6040458	1.60684e-05	1.25521	down	0.00232332	1.28718	up	Med4	306030	Rattus norvegicus mediator complex subunit 4 (Med4), mRNA.
3450746	3.63051e-05	1.45831	up	0.00413313	1.35663	down	Qscn6	84491	Rattus norvegicus quiescin Q6 (Qscn6), mRNA.
4070408	0.003507	1.43532	up	0.0274677	1.28755	down	RGD1559936_predicted	303659	PREDICTED: Rattus norvegicus similar to Flj37300-A-prov protein (predicted) (RGD1559936_predicted), mRNA.
4070494	2.81223e-05	2.35078	down	0.000536477	2.36887	up	Bcl2l10	114552	Rattus norvegicus BCL2-like 10 (apoptosis facilitator) (Bcl2l10), mRNA.
5290504	0.00638656	1.23815	down	0.00029566	1.38319	up	Ercc8_predicted	310071	PREDICTED: Rattus norvegicus excision repair cross-complementing rodent repair deficiency, complementation group 8 (predicted) (Ercc8_predicted), mRNA.
1740193	0.000632424	1.32952	down	0.00859732	1.38196	up	Ints12	295448	Rattus norvegicus integrator complex subunit 12 (Ints12), mRNA.
2340301	0.00150349	1.33411	down	0.0151457	1.2757	up	N4bp2l2	288416	Rattus norvegicus NEDD4 binding protein 2-like 2 (N4bp2l2), mRNA.
6760181	0.00448984	1.48049	up	0.0109399	1.55608	down	RT1-M6-2	365527	Rattus norvegicus RT1 class I, M6, gene 2 (RT1-M6-2), mRNA.
6900132	0.00210951	1.37541	down	0.00876558	1.33261	up	Rbm4b	474154	Rattus norvegicus RNA binding motif protein 4B (Rbm4b), mRNA.
4850167	0.00586176	1.31511	up	0.00103511	1.30662	down	Pvrl2_predicted	308417	PREDICTED: Rattus norvegicus poliovirus receptor-related 2 (herpesvirus entry mediator B) (predicted) (Pvrl2_predicted), mRNA.
6400494	0.0133607	1.32742	up	0.0349257	1.29324	down	Rab26	171111	Rattus norvegicus RAB26, member RAS oncogene family (Rab26), mRNA.
6040079	0.00994898	1.34147	up	0.0295739	1.35421	down	Nrm	361791	Rattus norvegicus nurim (nuclear envelope membrane protein) (Nrm), mRNA.
6040440	0.000377311	1.35235	down	0.00170615	1.50505	up	RGD1311463	311279	Rattus norvegicus similar to RIKEN cDNA 2700007P21 (RGD1311463), mRNA.
5700703	0.00302252	1.22672	down	0.0331921	1.23898	up	Ctrl	117184	Rattus norvegicus chymotrypsin-like (Ctrl), mRNA.
4850471	4.3395e-05	1.28189	up	0.00227964	1.22434	down	Pde9a	191569	Rattus norvegicus phosphodiesterase 9A (Pde9a), mRNA.
