# Supplementary material for: Chronic insulin treatment of diabetes does not fully normalize alterations in the retinal transcriptome
Source: BMC Med Genomics. 2011 May 15;4:40. doi: 10.1186/1755-8794-4-40 (PMC3113923; doi:10.1186/1755-8794-4-40)
Supplement: Additional file 5 — Inverted probes. Microarray data for the probes in the Inverted cluster. Data provided includes the Illumina ProbeID, p-value for each pair-wise comparison, fold change and direction of regulation for each pairwise comparison, gene symbol, Entrez Gene ID#, and gene name. [file 1755-8794-4-40-S5.XLS]

## Sheet: Additional File 5 - Inverted
ProbeID	p-value (Diabetic Vs Control)	FCAbsolute (Diabetic Vs Control)	regulation (Diabetic Vs Control)	p-value (Diabetic+Insulin Vs Control)	FCAbsolute (Diabetic+Insulin Vs Control)	regulation (Diabetic+Insulin Vs Control)	p-value (Diabetic Vs Diabetic+Insulin)	FCAbsolute(Diabetic Vs Diabetic+Insulin)	regulation (Diabetic Vs Diabetic+Insulin)	Symbol	Entrez_Gene_ID	Definition
6450176	0.0128108	1.34788	up	0.0209691	1.30191	down	0.000147516	1.75482	down	Plxnd1_predicted	312652	PREDICTED: Rattus norvegicus plexin D1 (predicted) (Plxnd1_predicted), mRNA.
2850711	0.030565	1.20938	down	0.0313739	1.21432	up	0.000758884	1.46857	up	RGD1311678	296311	PREDICTED: Rattus norvegicus similar to 4921517L17Rik protein (RGD1311678), misc RNA.
580286	0.0379988	1.37685	up	0.0264591	1.32835	down	0.00081746	1.82894	down	Grn	29143	Rattus norvegicus granulin (Grn), mRNA.
2350541	0.0338469	1.29496	up	0.0203683	1.28152	down	0.000329903	1.65951	down	Vat1	287721	Rattus norvegicus vesicle amine transport protein 1 homolog (T californica) (Vat1), mRNA.
6660750	0.0324201	1.44034	up	0.00681518	1.54434	down	0.000177867	2.22437	down	Sparc	24791	Rattus norvegicus secreted protein, acidic, cysteine-rich (osteonectin) (Sparc), mRNA.
4050369	0.00821186	1.29994	down	0.00745916	1.27235	up	0.000352602	1.65398	up	Msh5	294252	Rattus norvegicus mutS homolog 5 (E. coli) (Msh5), mRNA.
3060128	0.0135282	1.32464	down	0.0204496	1.26049	up	0.00186702	1.66969	up	RGD1310503_predicted	315645	PREDICTED: Rattus norvegicus similar to RIKEN cDNA 2700059L22 (predicted) (RGD1310503_predicted), mRNA.
5860112	0.0122788	1.35906	down	0.00555111	1.32722	up	0.000365284	1.80377	up	Fbxl12	313782	Rattus norvegicus F-box and leucine-rich repeat protein 12 (Fbxl12), mRNA.
